# Supplementary material for: Does delayed exercise-based priming improve subsequent athletic performance? A systematic review and multilevel meta-analysis
Source: PLoS One. 2026 Jul 30;21(7):e0354720. doi: 10.1371/journal.pone.0354720 (PMC13422850; doi:10.1371/journal.pone.0354720)
Supplement: S1 File — (XLSX) [file pone.0354720.s002.xlsx]

## Sheet: Sheet1
Database	Search_Date	Search_String	Language_Limit	Records_Retrieved	Notes
Pubmed	June 5, 2026	( priming[Title/Abstract] OR "exercise priming"[Title/Abstract] OR "priming exercise"[Title/Abstract] OR "morning exercise"[Title/Abstract] OR "morning training"[Title/Abstract] OR "morning resistance exercise"[Title/Abstract] OR "morning strength training"[Title/Abstract] OR "same-day training"[Title/Abstract] OR "same day training"[Title/Abstract] OR "game day"[Title/Abstract] OR "game-day"[Tit…	English only	1108
scopus	June 5, 2026	("exercise priming" OR priming OR "morning exercise" OR "morning training" OR "same-day training" OR "delayed potentiation" OR preconditioning) AND (athlete* OR sport* OR player* OR trained OR elite OR competitive) AND (performance OR sprint* OR jump OR power OR strength OR agility OR "change of direction" OR "time trial")	English only	934
web of science	June 5, 2026	TS=( "exercise priming" OR "priming exercise" OR "morning exercise" OR "morning training" OR "morning resistance exercise" OR "morning strength training" OR "same-day training" OR "same day training" OR "game day" OR "game-day" OR "delayed potentiation" ) AND TS=( athlete* OR player* OR elite OR competitive OR trained ) AND TS=( performance OR sprint* OR jump* OR power OR strength OR "change of d…	English only	198
embase	June 5, 2026	("exercise priming" OR priming OR "morning exercise" OR "morning training" OR "same-day training" OR "same day training" OR "delayed potentiation" OR preconditioning) AND (athlete* OR sport* OR player* OR trained OR elite OR competitive) AND (performance OR sprint* OR jump* OR power OR strength OR agility OR "change of direction" OR "time trial")	English only	655
Google Scholar	June 6, 2026	("exercise priming" OR "priming exercise" OR "morning exercise" OR "morning training" OR "same-day training" OR "same day training" OR "delayed potentiation" OR preconditioning OR "postactivation potentiation" OR "post-activation potentiation" OR "postactivation performance enhancement" OR "post-activation performance enhancement" OR PAPE OR PAP) AND (athlete* OR sport* OR player* OR trained OR e…	English only	200	First 200 records screened by relevance. Grey literature.
