# Supplementary material for: Does delayed exercise-based priming improve subsequent athletic performance? A systematic review and multilevel meta-analysis
Source: PLoS One. 2026 Jul 30;21(7):e0354720. doi: 10.1371/journal.pone.0354720 (PMC13422850; doi:10.1371/journal.pone.0354720)
Supplement: S1 Data — (ZIP) [file pone.0354720.s003.zip]

Archive with 16 entries (16 files):
- analysis_code/S4_Analysis_Code.docx
- data/extracted_data_master.csv
- data/forest_effect_level_data.csv
- data/forest_study_level_data.csv
- data/formal_effect_sizes.csv
- data/formal_key_results.csv
- data/funnel_study_level_data.csv
- data/leave_one_study_out.csv
- data/leave_one_study_out_data.csv
- data/overall_model_reference.csv
- data/prisma_formal_counts.csv
- data/risk_of_bias_domain_judgements.csv
- data/risk_of_bias_summary.csv
- data/study_level_aggregated_effects.csv
- data/subgroup_models.csv
- data/subgroup_outcome_domain_data.csv
