# Supplementary material for: Does delayed exercise-based priming improve subsequent athletic performance? A systematic review and multilevel meta-analysis
Source: PLoS One. 2026 Jul 30;21(7):e0354720. doi: 10.1371/journal.pone.0354720 (PMC13422850; doi:10.1371/journal.pone.0354720)
Supplement: S1 Data — (ZIP) [file pone.0354720.s003.zip › data/extracted_data_master.csv]

include_main	study_id	effect_id	author	year	sport	athlete_level	design	priming_type	control_type	interval_h	time_window	outcome_domain	outcome_name	n_total	n_priming	mean_priming	sd_priming	n_control	mean_control	sd_control	direction	yi_reported	vi_reported	data_source	title	journal	priming_detail	control_detail	yi	vi	doi_pmid	outcome_domain_formal	priming_group	interval_group	es_method	se	ci_lb	ci_ub
1	Ekstrand_2013	Ekstrand_2013_1	Ekstrand	2013	unclear	trained	crossover	resistance	passive_rest	4	4-6h	sport_specific	Backward overhead shot throw	14	14	11.76	1.37	14	11.46	1.28	higher_better	NA	NA	Results: experimental 11.76+/-1.37 vs control 11.46+/-1.28 m	Assessing Explosive Power Production Using the Backward Overhead Shot Throw and the Effects of Morning Resistance Exercise on Afternoon Performance	Journal of Strength and Conditioning Research	Back squat to failure and power clean	Control condition	0.2127288237936113	0.0647040174781252	LWW full text page	sport_specific	resistance	4_to_5h	crossover rm-SMD; assumed r=0.5	0.25436984388509026	-0.2858360702211656	0.7112937178083882
1	Ekstrand_2013	Ekstrand_2013_2	Ekstrand	2013	unclear	trained	crossover	resistance	passive_rest	4	4-6h	jump_power	vertical jump peak power	14	14	6943	1490	14	6901	1531	higher_better	NA	NA	Results: experimental 6943+/-1490 vs control 6901+/-1531 W (p=0.488, ns)	Assessing Explosive Power Production Using the Backward Overhead Shot Throw and the Effects of Morning Resistance Exercise on Afternoon Performance	Journal of Strength and Conditioning Research	Back squat to failure and power clean	Control condition	0.026162525587429743	0.06329402203444746	LWW full text page	strength_power	resistance	4_to_5h	crossover rm-SMD; assumed r=0.5	0.2515830320877135	-0.46694021730448865	0.5192652684793482
1	Cook/Crewther_2014	Cook/Crewther_2014_1	Cook et al.	2014	rugby	competitive	crossover	sprint	passive_rest	6	4-6h	strength_force	3RM bench/squat	18	18	144	14	18	139	12	higher_better	NA	NA	Table 1 (Weights vs Control)	Morning based strength training improves afternoon physical performance in rugby union players	Journal of Science and Medicine in Sport	Bench press + squat; also 5 x 40 m sprint condition	Control condition	0.36417569034651864	0.05405328847904527	DOI:10.1016/j.jsams.2013.04.016	strength_power	sprint_based	6h_or_more	crossover rm-SMD; assumed r=0.5	0.2324936310504984	-0.0915118265124582	0.8198632072054954
1	Cook/Crewther_2014	Cook/Crewther_2014_2	Cook et al.	2014	rugby	competitive	crossover	sprint	passive_rest	6	4-6h	sprint	40 m sprint	18	18	5.16	0.16	18	5.23	0.17	lower_better	NA	NA	Table 1 (Weights vs Control)	Morning based strength training improves afternoon physical performance in rugby union players	Journal of Science and Medicine in Sport	Bench press + squat; also 5 x 40 m sprint condition	Control condition	0.4046894546800367	0.05484280389205036	DOI:10.1016/j.jsams.2013.04.016	speed_agility	sprint_based	6h_or_more	crossover rm-SMD; assumed r=0.5	0.23418540495097118	-0.054313939023866775	0.8636928483839401
1	Cook/Crewther_2014	Cook/Crewther_2014_3	Cook et al.	2014	rugby	competitive	crossover	sprint	passive_rest	6	4-6h	jump_power	CMJ PPO	18	18	4408	378	18	4292	365	higher_better	NA	NA	Table 1 (Weights vs Control)	Morning based strength training improves afternoon physical performance in rugby union players	Journal of Science and Medicine in Sport	Bench press + squat; also 5 x 40 m sprint condition	Control condition	0.2981295376826616	0.052944589751456904	DOI:10.1016/j.jsams.2013.04.016	strength_power	sprint_based	6h_or_more	crossover rm-SMD; assumed r=0.5	0.23009691382427733	-0.15286041341292195	0.7491194887782451
1	Russell_2016	Russell_2016_1	Russell	2016	rugby	competitive	crossover	sprint	passive_rest	5	4-6h	jump_power	CMJ	15	15	0.541	0.041	15	0.521	0.041	higher_better	NA	NA	Russell 2016 (IJSPP 2016) Table 1 / Results p.308: Running priming vs Control; Control baseline 0.521+/-0.041 m; Running delta +0.020+/-0.009 m; Post-Running approximated = 0.541+/-0.041 m (SD assumed = baseline SD)	A Comparison of Different Modes of Morning Priming Exercise on Afternoon Performance	International Journal of Sports Physiology and Performance	Weights; cycling sprint; running sprint	Passive rest control	0.4611973392461201	0.06593001513396918	PMID:26658460; DOI:10.1123/ijspp.2015-0508	strength_power	sprint_based	4_to_5h	crossover rm-SMD; assumed r=0.5	0.2567684075854527	-0.0420687396213672	0.9644634181136074
1	Mason_2017	Mason_2017_1	Mason	2017	rugby	trained	crossover	resistance	passive_rest	2	1-3h	jump_power	Loaded CMJ	13	13	5722	968	13	5902	1088	higher_better	NA	NA	Table 2 Post-test (Priming vs Control) - Control Pre was 5329+/-590, merged in extraction	Resistance Training Priming Activity Improves Upper-Body Power Output in Rugby Players: Implications for Game Day Performance	Journal of Strength and Conditioning Research	Banded back squat and banded bench press	Rest control	-0.16308961048525628	0.06831309252271092	PMID:27386962; DOI:10.1519/JSC.0000000000001552	strength_power	resistance	1_to_3h	crossover rm-SMD; assumed r=0.5	0.2613677342800961	-0.6753703696742446	0.349191148703732
1	Mason_2017	Mason_2017_2	Mason	2017	rugby	trained	crossover	resistance	passive_rest	2	1-3h	jump_power	bench throw peak power	13	13	1064	120	13	1022	131	higher_better	NA	NA	Table 1 Post-test (Priming vs Control)	Resistance Training Priming Activity Improves Upper-Body Power Output in Rugby Players: Implications for Game Day Performance	Journal of Strength and Conditioning Research	Banded back squat and banded bench press	Rest control	0.3124012852673999	0.0707062554242974	PMID:27386962; DOI:10.1519/JSC.0000000000001552	strength_power	resistance	1_to_3h	crossover rm-SMD; assumed r=0.5	0.2659064787181715	-0.20877541302021624	0.8335779835550161
1	Tsoukos_2018	Tsoukos_2018_1	Tsoukos	2018	unclear	trained	crossover	ballistic	passive_rest	24	>6-24h	jump_power	CMJ	17	17	44.4	3.9	17	42.3	3.9	higher_better	NA	NA	Tsoukos 2018 (JSCR 2018) Results p.303-304 / Fig 2: 24h post-training vs Control 24h; Baseline pooled = 42.3+/-3.9 cm; 24h delta = +5.1+/-1.0% (+2.1 cm); Post approximated = 44.4+/-3.9 cm (SD assumed = baseline SD)	Delayed Effects of a Low-Volume, Power-Type Resistance Exercise Session on Explosive Performance	Journal of Strength and Conditioning Research	5 x 4 jump squats at 40% 1RM	Control condition	0.5128205128205132	0.06037041158782164	LWW full text page	strength_power	ballistic_jump	6h_or_more	crossover rm-SMD; assumed r=0.5	0.2457039104040097	0.03124084842865421	0.9944001772123723
1	Tsoukos_2018	Tsoukos_2018_3	Tsoukos	2018	unclear	trained	crossover	ballistic	passive_rest	24	>6-24h	jump_power	RSI	17	17	2.01	0.4	17	1.82	0.4	higher_better	NA	NA	Tsoukos 2018 (JSCR 2018) Results p.304 / Fig 3: 24h post-training vs Control 24h; Baseline pooled = 1.82+/-0.40 m/s; 24h delta = +10.7+/-2.1% (+0.18 m/s); Post approximated = 2.01+/-0.40 m/s (SD assumed = baseline SD)	Delayed Effects of a Low-Volume, Power-Type Resistance Exercise Session on Explosive Performance	Journal of Strength and Conditioning Research	5 x 4 jump squats at 40% 1RM	Control condition	0.4523809523809517	0.058814153023265224	LWW full text page	strength_power	ballistic_jump	6h_or_more	crossover rm-SMD; assumed r=0.5	0.24251629434589592	-0.022950984537004282	0.9277128892989077
1	Donghi_2021	Donghi_2021_1	Donghi	2021	soccer	elite	crossover	sprint	passive_rest	5.5	4-6h	jump_power	CMJ	12	12	46.3	4.4	12	46.5	3.5	higher_better	NA	NA	Table 1: EASY afternoon 46.3+/-4.4 vs CON afternoon 46.5+/-3.5 cm	Morning Priming Exercise Strategy to Enhance Afternoon Performance in Young Elite Soccer Players	International Journal of Sports Physiology and Performance	Easy exercise (EASY)	No exercise control	-0.046209367491666486	0.07218804058568522	PMID:33401241	strength_power	sprint_based	4_to_5h	crossover rm-SMD; assumed r=0.5	0.268678321763564	-0.5728188781482519	0.48040014316491897
1	Donghi_2021	Donghi_2021_2	Donghi	2021	soccer	elite	crossover	sprint	passive_rest	5.5	4-6h	sprint	20+20 m sprint	12	12	7.05	0.2	12	7.04	0.22	lower_better	NA	NA	Table 1: EASY afternoon 7.05+/-0.20 vs CON afternoon 7.04+/-0.22 s	Morning Priming Exercise Strategy to Enhance Afternoon Performance in Young Elite Soccer Players	International Journal of Sports Physiology and Performance	Repeated sprint running; easy exercise	No exercise control	-0.0441468835233711	0.07218132133855511	PMID:33401241	speed_agility	sprint_based	4_to_5h	crossover rm-SMD; assumed r=0.5	0.26866581721267613	-0.5707318852602163	0.4824381182134741
1	Donghi_2021	Donghi_2021_3	Donghi	2021	soccer	elite	crossover	sprint	passive_rest	5.5	4-6h	sport_specific	Yo-Yo IR2	12	12	740	162	12	693	162	higher_better	NA	NA	Table 2: EASY 740+/-162 vs CON 693+/-162 m	Morning Priming Exercise Strategy to Enhance Afternoon Performance in Young Elite Soccer Players	International Journal of Sports Physiology and Performance	Repeated sprint running; easy exercise	No exercise control	0.2698822853861614	0.07473720742618559	PMID:33401241	sport_specific	sprint_based	4_to_5h	crossover rm-SMD; assumed r=0.5	0.27338106632717923	-0.2659446046151099	0.8057091753874326
1	Donghi_2021	Donghi_2021_4	Donghi	2021	soccer	elite	crossover	sprint	passive_rest	5.5	4-6h	strength_force	MVC	12	12	287	65	12	276	58	higher_better	NA	NA	Table 1: EASY afternoon 287+/-65 vs CON afternoon 276+/-58 N*m	Morning Priming Exercise Strategy to Enhance Afternoon Performance in Young Elite Soccer Players	International Journal of Sports Physiology and Performance	Repeated sprint running; easy exercise	No exercise control	0.16558057702701587	0.07309958274701998	PMID:33401241	strength_power	sprint_based	4_to_5h	crossover rm-SMD; assumed r=0.5	0.2703693450578671	-0.3643433392864036	0.6955044933404354
1	Donghi_2021	Donghi_2021_5	Donghi	2021	soccer	elite	crossover	sprint	passive_rest	5.5	4-6h	strength_force	RTD	12	12	5089	1419	12	4801	1258	higher_better	NA	NA	Table 1: EASY afternoon 5089+/-1419 vs CON afternoon 4801+/-1258 N*m-1*s-1	Morning Priming Exercise Strategy to Enhance Afternoon Performance in Young Elite Soccer Players	International Journal of Sports Physiology and Performance	Repeated sprint running; easy exercise	No exercise control	0.19907743687599788	0.07353999732731627	PMID:33401241	strength_power	sprint_based	4_to_5h	crossover rm-SMD; assumed r=0.5	0.27118259038388925	-0.33244044027642505	0.7305953140284208
1	Dahl_2021	Dahl_2021_1	Dahl	2021	running	competitive	crossover	resistance	passive_rest	6	4-6h	sport_specific	Treadmill TTE	10	10	111.7	24.9	10	112.1	25.6	higher_better	NA	NA	Table 1 (RES vs NoEx)	Morning Preconditioning Exercise Does Not Increase Afternoon Performance in Competitive Runners	International Journal of Sports Physiology and Performance	Morning running or resistance preconditioning	No exercise control	-0.014479561577319633	0.08360059957095324	NIH repository record	sport_specific	resistance	6h_or_more	crossover rm-SMD; assumed r=0.5	0.2891376827239114	-0.581189419716186	0.5522302965615467
1	Dahl_2021	Dahl_2021_3	Dahl	2021	running	competitive	crossover	resistance	passive_rest	6	4-6h	strength_force	CMJ	10	10	34.6	3.2	10	34	3.1	higher_better	NA	NA	Text (RES vs NoEx)	Morning Preconditioning Exercise Does Not Increase Afternoon Performance in Competitive Runners	International Journal of Sports Physiology and Performance	Morning running or resistance preconditioning	No exercise control	0.17408388095324664	0.08485847030001346	NIH repository record	strength_power	resistance	6h_or_more	crossover rm-SMD; assumed r=0.5	0.2913047721888769	-0.39687347253695204	0.7450412344434454
1	Zaras_2022	Zaras_2022_1	Zaras	2022	swimming	trained	crossover	ballistic	passive_rest	24	>6-24h	sport_specific	50 m crawl performance	13	13	29.24	2.46	13	30.02	2.73	lower_better	NA	NA	Table 2 (DLP vs Control)	Comparison between Dry-Land and Swimming Priming on 50 m Crawl Performance in Well-Trained Adolescent Swimmers	Sports (Basel)	Dry-land priming; 4 x 50 m crawl swim from blocks	Control condition	0.28025677017427425	0.07006408934767572	Seeded from JHK 2025 narrative Table 2/3	sport_specific	ballistic_jump	6h_or_more	crossover rm-SMD; assumed r=0.5	0.264696220879097	-0.2385478227487559	0.7990613630973045
1	Zaras_2022	Zaras_2022_2	Zaras	2022	swimming	trained	crossover	ballistic	passive_rest	24	>6-24h	jump_power	CMJ	13	13	32.5	5.4	13	32.3	5.2	higher_better	NA	NA	Table 2 (DLP vs Control)	Comparison between Dry-Land and Swimming Priming on 50 m Crawl Performance in Well-Trained Adolescent Swimmers	Sports (Basel)	Dry-land priming; 4 x 50 m crawl swim from blocks	Control condition	0.03530832829979563	0.06745853621025218	Seeded from JHK 2025 narrative Table 2/3	strength_power	ballistic_jump	6h_or_more	crossover rm-SMD; assumed r=0.5	0.2597278117765831	-0.47375818278230725	0.5443748393818986
1	Gonzalez-Garcia_2021	Gonzalez-Garcia_2021_1	Gonzalez-Garcia	2021	unclear	trained	crossover	resistance	passive_rest	6	4-6h	jump_power	CMJ/force-velocity variables	11	11	35	4.4	11	33	5.3	higher_better	NA	NA	Gonzalez-Garcia 2021 (Biology of Sport 2021) Table 2 p.14: 80% RM priming 35.0+/-4.4 cm vs CON 33.0+/-5.3 cm (p=0.006)	Delayed potentiation effects on neuromuscular performance after optimal-load and high-load resistance priming sessions using velocity loss	European Journal of Sport Science	Optimal-load and high-load resistance priming	Control/rest condition	0.37582808273080204	0.08293155774038515	DOI:10.1080/17461391.2020.1853811	strength_power	resistance	6h_or_more	crossover rm-SMD; assumed r=0.5	0.28797839804468867	-0.18860957743678775	0.9402657428983918
1	Nutt_2022	Nutt_2022_1	Nutt	2022	cricket	competitive	crossover	sprint	passive_rest	5.5	4-6h	sport_specific	CMJ	16	16	45.7	6.9	16	44.6	7	higher_better	NA	NA	Table 1 (LIFT vs Control): PDF confirmed	Morning resistance exercise and cricket-specific repeated sprinting each improve indices of afternoon physical and cognitive performance in professional male cricketers	Journal of Science and Medicine in Sport	Trap-bar deadlift; cricket-specific repeated sprinting	Control condition	0.15021392073086154	0.05694090599085638	DOI:10.1016/j.jsams.2021.08.017	sport_specific	sprint_based	4_to_5h	crossover rm-SMD; assumed r=0.5	0.2386229368498686	-0.3174870354948809	0.617914876956604
1	NishiokaandOkada_2022	NishiokaandOkada_2022_1	Nishioka and Okada	2022	unclear	trained	crossover	resistance	passive_rest	24	>6-24h	jump_power	Jump and force-velocity variables	NA	20	0.38	0.04	20	0.375	0.039	higher_better	NA	NA	Table 2 CMJ height: pooled stronger+weaker groups, 24h Priming 0.38+/-0.04 vs Control 0.375+/-0.039 m	Influence of Strength Level on Performance Enhancement Using Resistance Priming	Journal of Strength and Conditioning Research	Resistance priming session	Control/rest condition	0.121489791252613	0.046420065086483026	PMC8677605	strength_power	resistance	6h_or_more	crossover rm-SMD; assumed r=0.5	0.21545316216403745	-0.3007984065889004	0.5437779890941263
1	Panteli_2024	Panteli_2024_1	Panteli	2024	soccer	trained	crossover	ballistic	passive_rest	24	>6-24h	COD	T-Test	14	14	10.08	0.72	14	10.28	0.79	lower_better	NA	NA	Table 2: BPG 10.08+/-0.72 vs C 10.28+/-0.79 s (p<0.05)	Delayed potentiation effect on sprint, power and agility performance in well-trained soccer players	Journal of Science in Sport and Exercise	Ballistic power; repeated sprint protocol	Control condition	0.24851844755589367	0.06522626337204046	J Sport Exercise 6(2):131-139	speed_agility	ballistic_jump	6h_or_more	crossover rm-SMD; assumed r=0.5	0.2553943291696988	-0.25205443761671587	0.7490913327285033
1	Panteli_2024	Panteli_2024_2	Panteli	2024	soccer	trained	crossover	ballistic	passive_rest	24	>6-24h	jump_power	CMJ	14	14	40.3	4.9	14	40	5.3	higher_better	NA	NA	Table 2: BPG 40.3+/-4.9 vs C 40.0+/-5.3 cm (ns)	Delayed potentiation effect on sprint, power and agility performance in well-trained soccer players	Journal of Science in Sport and Exercise	Ballistic power; repeated sprint protocol	Control condition	0.055236049626828106	0.06336889043767481	J Sport Exercise 6(2):131-139	strength_power	ballistic_jump	6h_or_more	crossover rm-SMD; assumed r=0.5	0.25173178273248453	-0.43815824452884156	0.5486303437824978
1	Panteli_2024	Panteli_2024_3	Panteli	2024	soccer	trained	crossover	ballistic	passive_rest	24	>6-24h	sprint	10 m and 20 m sprint	14	14	3.21	0.16	14	3.24	0.14	lower_better	NA	NA	Table 2: BPG 0-20m 3.21+/-0.16 vs C 3.24+/-0.14 s (ns); 0-10m BPG 1.91+/-0.11 vs C 1.92+/-0.09 (ns)	Delayed potentiation effect on sprint, power and agility performance in well-trained soccer players	Journal of Science in Sport and Exercise	Ballistic power; repeated sprint protocol	Control condition	0.18699280335036067	0.06437856833628715	J Sport Exercise 6(2):131-139	speed_agility	ballistic_jump	6h_or_more	crossover rm-SMD; assumed r=0.5	0.25372932100229795	-0.3103166658141433	0.6843022725148646
1	Wang_2024	Wang_2024_1	Wang	2024	unclear	trained	crossover	resistance	passive_rest	6	4-6h	jump_power	CMJ	16	16	50.4	8.3	16	46.5	7.9	higher_better	NA	NA	Table 1 (CS vs Baseline)	A comparison of morning priming exercise using traditional-set and cluster-set configurations on afternoon explosive performance	Biology of Sport	Traditional-set vs cluster-set back squats at 85% RM	Baseline/control comparison	0.45658202114166163	0.06217459922979628	PMC11167474	strength_power	resistance	6h_or_more	crossover rm-SMD; assumed r=0.5	0.24934834916196313	-0.03214074321578608	0.9453047854991093
1	Wang_2024	Wang_2024_2	Wang	2024	unclear	trained	crossover	resistance	passive_rest	6	4-6h	sprint	20 m sprint	16	16	2.97	0.14	16	3.08	0.12	lower_better	NA	NA	Table 1 (CS vs Baseline)	A comparison of morning priming exercise using traditional-set and cluster-set configurations on afternoon explosive performance	Biology of Sport	Traditional-set vs cluster-set back squats at 85% RM	Baseline/control comparison	0.7960942315668167	0.07414796624600062	PMC11167474	speed_agility	resistance	6h_or_more	crossover rm-SMD; assumed r=0.5	0.2723012417268798	0.2623837977821323	1.3298046653515012
1	Wang_2024	Wang_2024_3	Wang	2024	unclear	trained	crossover	resistance	passive_rest	6	4-6h	COD	T-test	16	16	9.8	0.53	16	10.39	0.65	lower_better	NA	NA	Table 1 (CS vs Baseline)	A comparison of morning priming exercise using traditional-set and cluster-set configurations on afternoon explosive performance	Biology of Sport	Traditional-set vs cluster-set back squats at 85% RM	Baseline/control comparison	0.9347625353491321	0.08090506686419106	PMC11167474	speed_agility	resistance	6h_or_more	crossover rm-SMD; assumed r=0.5	0.2844381600000096	0.37726374174911337	1.4922613289491509
1	Gonzalez-Garcia_2021	Gonzalez-Garcia_2021_2	Gonzalez-Garcia	2021	unclear	trained	crossover	resistance	passive_rest	6	4-6h	jump_power	MP 80%RM (W)	11	11	618.1	180.1	11	569.6	182	higher_better	NA	NA	Gonzalez-Garcia 2021 (Biol Sport 2021) Table 2 p.14: 80%RM 618.1+/-180.1 vs CON 569.6+/-182.0 W (p=0.044)	Delayed potentiation effects on neuromuscular performance after optimal-load and high-load resistance priming sessions using velocity loss	European Journal of Sport Science	Optimal-load and high-load resistance priming	Control/rest condition	0.2472652966104184	0.079828988239572	DOI:10.1080/17461391.2020.1853811	strength_power	resistance	6h_or_more	crossover rm-SMD; assumed r=0.5	0.282540241805609	-0.3065135773285752	0.801044170549412
1	Gonzalez-Garcia_2021	Gonzalez-Garcia_2021_3	Gonzalez-Garcia	2021	unclear	trained	crossover	resistance	passive_rest	6	4-6h	jump_power	MV 80%RM (m/s)	11	11	0.47	0.09	11	0.44	0.09	higher_better	NA	NA	Gonzalez-Garcia 2021 (Biol Sport 2021) Table 2 p.14: 80%RM 0.47+/-0.09 vs CON 0.44+/-0.09 m/s (p=0.040)	Delayed potentiation effects on neuromuscular performance after optimal-load and high-load resistance priming sessions using velocity loss	European Journal of Sport Science	Optimal-load and high-load resistance priming	Control/rest condition	0.30769230769230743	0.08112779346279574	DOI:10.1080/17461391.2020.1853811	strength_power	resistance	6h_or_more	crossover rm-SMD; assumed r=0.5	0.28482941116183164	-0.25057333818488253	0.8659579535694975
1	Woolstenhulme_2004	Woolstenhulme_2004_1	Woolstenhulme	2004	basketball	competitive	crossover	resistance	passive_rest	6	4-6h	jump_power	Vertical jump 1-leg (cm)	18	18	32.8	3.3	18	33.3	3.8	higher_better	NA	NA	Table 2 scan: Control 33.3+/-3.8 vs Lift day 32.8+/-3.3	Vertical Jump, Anaerobic Power, and Shooting Accuracy Are Not Altered 6 Hours After Strength Training in Collegiate Women Basketball Players	Journal of Strength and Conditioning Research	Moderate-intensity strength training session, 7 exercises, 3-6 sets, 5-12RM	No lift/control day	-0.1335487733541655	0.0511438657820635	PMID:15320641	strength_power	resistance	6h_or_more	crossover rm-SMD; assumed r=0.5	0.22615009569324418	-0.576802960912924	0.3097054142045931
1	Woolstenhulme_2004	Woolstenhulme_2004_2	Woolstenhulme	2004	basketball	competitive	crossover	resistance	passive_rest	6	4-6h	jump_power	Vertical jump 2-leg (cm)	18	18	49	4.8	18	49.5	4.8	higher_better	NA	NA	Table 2 scan: Control 49.5+/-4.8 vs Lift day 49.0+/-4.8	Vertical Jump, Anaerobic Power, and Shooting Accuracy Are Not Altered 6 Hours After Strength Training in Collegiate Women Basketball Players	Journal of Strength and Conditioning Research	Moderate-intensity strength training session, 7 exercises, 3-6 sets, 5-12RM	No lift/control day	-0.09950248756218906	0.050942757924601095	PMID:15320641	strength_power	resistance	6h_or_more	crossover rm-SMD; assumed r=0.5	0.225705024145678	-0.5418843348877179	0.34287935976333983
1	Woolstenhulme_2004	Woolstenhulme_2004_3	Woolstenhulme	2004	basketball	competitive	crossover	resistance	passive_rest	6	4-6h	jump_power	Vertical jump power ratio	18	18	2	0.4	18	2	0.4	higher_better	NA	NA	Table 2 scan: Control 2.0+/-0.4 vs Lift day 2.0+/-0.4	Vertical Jump, Anaerobic Power, and Shooting Accuracy Are Not Altered 6 Hours After Strength Training in Collegiate Women Basketball Players	Journal of Strength and Conditioning Research	Moderate-intensity strength training session, 7 exercises, 3-6 sets, 5-12RM	No lift/control day	0	0.05069181455904556	PMID:15320641	strength_power	resistance	6h_or_more	crossover rm-SMD; assumed r=0.5	0.22514842784049274	-0.44129091856736574	0.44129091856736574
1	Woolstenhulme_2004	Woolstenhulme_2004_4	Woolstenhulme	2004	basketball	competitive	crossover	resistance	passive_rest	6	4-6h	sport_specific	Wingate relative peak power (W/kg)	18	18	8.2	1	18	8.4	1.4	higher_better	NA	NA	Table 2 scan: Control 8.4+/-1.4 vs Lift day 8.2+/-1.0	Vertical Jump, Anaerobic Power, and Shooting Accuracy Are Not Altered 6 Hours After Strength Training in Collegiate Women Basketball Players	Journal of Strength and Conditioning Research	Moderate-intensity strength training session, 7 exercises, 3-6 sets, 5-12RM	No lift/control day	-0.1529582364705318	0.05128481303518911	PMID:15320641	sport_specific	resistance	6h_or_more	crossover rm-SMD; assumed r=0.5	0.22646150453264483	-0.5968227853545156	0.29090631241345205
1	Woolstenhulme_2004	Woolstenhulme_2004_5	Woolstenhulme	2004	basketball	competitive	crossover	resistance	passive_rest	6	4-6h	sport_specific	Wingate relative mean power (W/kg)	18	18	6.4	0.8	18	6.6	0.7	higher_better	NA	NA	Table 2 scan: Control 6.6+/-0.7 vs Lift day 6.4+/-0.8	Vertical Jump, Anaerobic Power, and Shooting Accuracy Are Not Altered 6 Hours After Strength Training in Collegiate Women Basketball Players	Journal of Strength and Conditioning Research	Moderate-intensity strength training session, 7 exercises, 3-6 sets, 5-12RM	No lift/control day	-0.2530449876183955	0.05231475775691208	PMID:15320641	sport_specific	resistance	6h_or_more	crossover rm-SMD; assumed r=0.5	0.22872419582744646	-0.7013444114401906	0.19525443620339955
1	Woolstenhulme_2004	Woolstenhulme_2004_6	Woolstenhulme	2004	basketball	competitive	crossover	resistance	passive_rest	6	4-6h	sport_specific	Free throws made out of 20	18	18	15.9	2.2	18	16.4	1.5	higher_better	NA	NA	Table 2 scan: Control 16.4+/-1.5 vs Lift day 15.9+/-2.2	Vertical Jump, Anaerobic Power, and Shooting Accuracy Are Not Altered 6 Hours After Strength Training in Collegiate Women Basketball Players	Journal of Strength and Conditioning Research	Moderate-intensity strength training session, 7 exercises, 3-6 sets, 5-12RM	No lift/control day	-0.2453327746567223	0.05221733834331982	PMID:15320641	sport_specific	resistance	6h_or_more	crossover rm-SMD; assumed r=0.5	0.2285111339592008	-0.6932145972167558	0.20254904790331127
1	Woolstenhulme_2004	Woolstenhulme_2004_7	Woolstenhulme	2004	basketball	competitive	crossover	resistance	passive_rest	6	4-6h	sport_specific	Speed spot shooting points/min	18	18	21.5	3.8	18	21.3	4.1	higher_better	NA	NA	Table 2 scan: Control 21.3+/-4.1 vs Lift day 21.5+/-3.8	Vertical Jump, Anaerobic Power, and Shooting Accuracy Are Not Altered 6 Hours After Strength Training in Collegiate Women Basketball Players	Journal of Strength and Conditioning Research	Moderate-intensity strength training session, 7 exercises, 3-6 sets, 5-12RM	No lift/control day	0.04826148363828296	0.05075084950625577	PMID:15320641	sport_specific	resistance	6h_or_more	crossover rm-SMD; assumed r=0.5	0.2252794919788656	-0.39328632064029356	0.4898092879168595
1	PinoMulero_2025	PinoMulero_2025_1	Pino-Mulero	2025	soccer	competitive	crossover	resisted_sprint	usual_training	24	>6-24h	sprint	20 m sprint time	16	16	NA	NA	16	NA	NA	lower_better	1.41	0.1246281249999999	Abstract/results: 20 m sprint lower, ES=-1.41; recoded positive=favors priming	Effects of a priming session with heavy sled pushes on neuromuscular performance and perceived recovery in soccer players	Biology of Sport	NA	NA	1.41	0.1246281249999999	NA	speed_agility	sprint_based	6h_or_more	reported ES; approximate variance	0.35302708819579254	0.7180669071362465	2.1019330928637534
1	PinoMulero_2025	PinoMulero_2025_2	Pino-Mulero	2025	soccer	competitive	crossover	resisted_sprint	usual_training	24	>6-24h	jump_power	CMJ height	16	16	NA	NA	16	NA	NA	higher_better	1.11	0.101003125	Abstract/results: jump height increased, ES=1.11	Effects of a priming session with heavy sled pushes on neuromuscular performance and perceived recovery in soccer players	Biology of Sport	NA	NA	1.11	0.101003125	NA	strength_power	sprint_based	6h_or_more	reported ES; approximate variance	0.31780988814069333	0.4870926192442412	1.732907380755759
1	Brisola_2026	Brisola_2026_1	Brisola	2026	water_polo	competitive	crossover	resistance	passive_rest	6	6h	speed_agility	RSA mean time (s)	16	16	6.71	0.33	16	6.7	0.32	lower_better	NA	NA	Table 2 (PE dry-land vs Control)	Effects of Dry-Land Versus In-Water Resistance Priming Exercise on Performance Parameters of Young Female Water Polo Players	Journal of Strength and Conditioning Research	Dry-land power-based priming: plyometric squat jump (30% 1RM), supine medicine-ball throw (10% 1RM), landmine bent-over row (~55% 1RM); 2 sets x 5 reps each, 90 s rest between sets, 3 min between exercises	Control: no physical activity, rest for 6 h	-0.029194330599633653	0.056329654201677036	10.1519/JSC.0000000000005461	speed_agility	resistance	6h_or_more	crossover rm-SMD; assumed r=0.5	0.2373386909074815	-0.4943781647782974	0.43598950357903005
1	Brisola_2026	Brisola_2026_2	Brisola	2026	water_polo	competitive	crossover	resistance	passive_rest	6	6h	sport_specific	Free throw mean ball velocity (km/h)	16	16	56	5	16	55	4	higher_better	NA	NA	Table 2 (PE dry-land vs Control)	Effects of Dry-Land Versus In-Water Resistance Priming Exercise on Performance Parameters of Young Female Water Polo Players	Journal of Strength and Conditioning Research	Dry-land power-based priming: plyometric squat jump (30% 1RM), supine medicine-ball throw (10% 1RM), landmine bent-over row (~55% 1RM); 2 sets x 5 reps each, 90 s rest between sets, 3 min between exercises	Control: no physical activity, rest for 6 h	0.20712206530873856	0.0575134030146223	10.1519/JSC.0000000000005461	sport_specific	resistance	6h_or_more	crossover rm-SMD; assumed r=0.5	0.23981952175463594	-0.2629241973303479	0.677168327947825
1	Brisola_2026	Brisola_2026_3	Brisola	2026	water_polo	competitive	crossover	resistance	passive_rest	6	6h	strength_power	5-s maximal tethered eggbeater peak force (N)	16	16	165.67	29.86	16	159.79	22.83	higher_better	NA	NA	Table 2 (PE dry-land vs Control)	Effects of Dry-Land Versus In-Water Resistance Priming Exercise on Performance Parameters of Young Female Water Polo Players	Journal of Strength and Conditioning Research	Dry-land power-based priming: plyometric squat jump (30% 1RM), supine medicine-ball throw (10% 1RM), landmine bent-over row (~55% 1RM); 2 sets x 5 reps each, 90 s rest between sets, 3 min between exercises	Control: no physical activity, rest for 6 h	0.20640376423294524	0.05750504060935762	10.1519/JSC.0000000000005461	strength_power	resistance	6h_or_more	crossover rm-SMD; assumed r=0.5	0.23980208633237038	-0.26360832497850073	0.6764158534443911
1	Kolinger_2026	Kolinger_2026_1	Kolinger	2026	soccer	trained	crossover	resistance	low_intensity_active	5	5h	strength_power	CMJ height (cm)	15	15	35.74	5.02	15	35.33	4.37	higher_better	NA	NA	Table 3 (ST DE vs CT DE)	Acute and Delayed Effects of Strength and Plyometric Activation Exercises on Jumping, Sprinting, Ball Shot Velocity and Muscle Stiffness in Youth Soccer Players	Journal of Science in Sport and Exercise	Strength training (ST): 1 x 5 x 40% + 2 x 5 x 70% 1RM back squat and hip thrust; controlled eccentric, maximally explosive concentric	Control (CT): 12 min alternating light jogging (2 min) and walking (1 min)	0.08197653969465907	0.059792521144628956	10.1007/s42978-025-00363-7	strength_power	resistance	4_to_5h	crossover rm-SMD; assumed r=0.5	0.24452509307764092	-0.39729264273751713	0.5612457221268352
1	Kolinger_2026	Kolinger_2026_2	Kolinger	2026	soccer	trained	crossover	resistance	low_intensity_active	5	5h	speed_agility	RSA average sprint time (s)	15	15	3.37	0.15	15	3.32	0.15	lower_better	NA	NA	Table 7 (ST DE vs CT DE)	Acute and Delayed Effects of Strength and Plyometric Activation Exercises on Jumping, Sprinting, Ball Shot Velocity and Muscle Stiffness in Youth Soccer Players	Journal of Science in Sport and Exercise	Strength training (ST): 1 x 5 x 40% + 2 x 5 x 70% 1RM back squat and hip thrust; controlled eccentric, maximally explosive concentric	Control (CT): 12 min alternating light jogging (2 min) and walking (1 min)	-0.31515151515151685	0.06255165367676264	10.1007/s42978-025-00363-7	speed_agility	resistance	4_to_5h	crossover rm-SMD; assumed r=0.5	0.25010328601752246	-0.8053539557458609	0.1750509254428272
1	Kolinger_2026	Kolinger_2026_3	Kolinger	2026	soccer	trained	crossover	resistance	low_intensity_active	5	5h	sport_specific	Average ball shot velocity (km/h)	15	15	97	5.8	15	96.2	5.9	higher_better	NA	NA	Table 5 (ST DE vs CT DE)	Acute and Delayed Effects of Strength and Plyometric Activation Exercises on Jumping, Sprinting, Ball Shot Velocity and Muscle Stiffness in Youth Soccer Players	Journal of Science in Sport and Exercise	Strength training (ST): 1 x 5 x 40% + 2 x 5 x 70% 1RM back squat and hip thrust; controlled eccentric, maximally explosive concentric	Control (CT): 12 min alternating light jogging (2 min) and walking (1 min)	0.12927876408562333	0.06009026940906711	10.1007/s42978-025-00363-7	sport_specific	resistance	4_to_5h	crossover rm-SMD; assumed r=0.5	0.24513316668510426	-0.351182242617181	0.6097397707884277
1	Gonzalez-Garcia_2023	Gonzalez-Garcia_2023_1	Gonzalez-Garcia	2023	resistance_trained	trained	crossover	resistance	passive_rest	6	6h	strength_power	CMJ jump height (cm)	14	14	36.07	8.8	14	36.21	8.8	higher_better	NA	NA	Table 3 (6 h time point)	Effects of Resistance Priming Exercise on Within-day Jumping Performance and its Relationship with Strength Level	International Journal of Sports Medicine	2 sets x ~4 reps at 80% 1RM parallel back squat, ~20% velocity-loss cutoff	Control: sat quietly for ~15 min (same duration as priming session)	-0.014973262032085622	0.06327946055801108	10.1055/a-1898-4888	strength_power	resistance	6h_or_more	crossover rm-SMD; assumed r=0.5	0.2515540907200896	-0.5080192798434613	0.47807275577929004
