# Supplementary material for: Does delayed exercise-based priming improve subsequent athletic performance? A systematic review and multilevel meta-analysis
Source: PLoS One. 2026 Jul 30;21(7):e0354720. doi: 10.1371/journal.pone.0354720 (PMC13422850; doi:10.1371/journal.pone.0354720)
Supplement: S1 Data — (ZIP) [file pone.0354720.s003.zip › data/forest_study_level_data.csv]

study	author	year	yi	vi	ci_lb	ci_ub	n_effects	aggregation_note
Ekstrand (2013)	Ekstrand	2013	0.1191	0.032212	-0.2327	0.4709	2	inverse-variance aggregation from S6 effect-size data
Cook et al. (2014)	Cook	2014	0.3529	0.017831	0.0912	0.6147	3	inverse-variance aggregation from S6 effect-size data
Russell (2016)	Russell	2016	0.46	0.065077	-0.04	0.96	1	inverse-variance aggregation from S6 effect-size data
Mason (2017)	Mason	2017	0.0727	0.034854	-0.2932	0.4386	2	inverse-variance aggregation from S6 effect-size data
Tsoukos (2018)	Tsoukos	2018	0.4797	0.029674	0.1421	0.8173	2	inverse-variance aggregation from S6 effect-size data
Donghi (2021)	Donghi	2021	0.1076	0.014619	-0.1293	0.3446	5	inverse-variance aggregation from S6 effect-size data
Dahl (2021)	Dahl	2021	0.0784	0.042277	-0.3246	0.4814	2	inverse-variance aggregation from S6 effect-size data
Zaras (2022)	Zaras	2022	0.1565	0.034164	-0.2058	0.5188	2	inverse-variance aggregation from S6 effect-size data
Gonzalez-Garcia (2021)	Gonzalez-Garcia	2021	0.3126	0.027207	-0.0107	0.6359	3	inverse-variance aggregation from S6 effect-size data
Nutt (2022)	Nutt	2022	0.15	0.057502	-0.32	0.62	1	inverse-variance aggregation from S6 effect-size data
Nishioka and Okada (2022)	Nishioka and Okada	2022	0.12	0.045918	-0.3	0.54	1	inverse-variance aggregation from S6 effect-size data
Panteli (2024)	Panteli	2024	0.1661	0.021403	-0.1206	0.4529	3	inverse-variance aggregation from S6 effect-size data
Wang (2024)	Wang	2024	0.7088	0.02387	0.406	1.0117	3	inverse-variance aggregation from S6 effect-size data
Woolstenhulme (2004)	Woolstenhulme	2004	-0.1172	0.007315	-0.2848	0.0505	7	inverse-variance aggregation from S6 effect-size data
Pino-Mulero (2025)	Pino-Mulero	2025	1.244	0.055363	0.7828	1.7052	2	inverse-variance aggregation from S6 effect-size data
Brisola (2026)	Brisola	2026	0.1289	0.01903	-0.1415	0.3992	3	inverse-variance aggregation from S6 effect-size data
Kolinger (2026)	Kolinger	2026	-0.0309	0.020397	-0.3108	0.249	3	inverse-variance aggregation from S6 effect-size data
Gonzalez-Garcia (2023)	Gonzalez-Garcia	2023	-0.01	0.063782	-0.505	0.485	1	inverse-variance aggregation from S6 effect-size data
