# Supplementary material for: Does delayed exercise-based priming improve subsequent athletic performance? A systematic review and multilevel meta-analysis
Source: PLoS One. 2026 Jul 30;21(7):e0354720. doi: 10.1371/journal.pone.0354720 (PMC13422850; doi:10.1371/journal.pone.0354720)
Supplement: S1 Data — (ZIP) [file pone.0354720.s003.zip › data/formal_key_results.csv]

item	value
main_g	0.232
main_ci_lb	0.092
main_ci_ub	0.372
main_p	0.002
prediction_lb	-0.265
prediction_ub	0.73
