# Supplementary material for: Does delayed exercise-based priming improve subsequent athletic performance? A systematic review and multilevel meta-analysis
Source: PLoS One. 2026 Jul 30;21(7):e0354720. doi: 10.1371/journal.pone.0354720 (PMC13422850; doi:10.1371/journal.pone.0354720)
Supplement: S1 Data — (ZIP) [file pone.0354720.s003.zip › data/leave_one_study_out.csv]

omitted	g	ci_lb	ci_ub	tau2	I2	note
Ekstrand (2013)	0.240785	0.079745	0.401826	0.061414	70.781	REML leave-one-study-out cross-check recalculated from study-level aggregated effects in R
Cook et al. (2014)	0.225844	0.064146	0.387542	0.061374	69.958	REML leave-one-study-out cross-check recalculated from study-level aggregated effects in R
Russell (2016)	0.224014	0.065736	0.382293	0.058274	70.21	REML leave-one-study-out cross-check recalculated from study-level aggregated effects in R
Mason (2017)	0.243042	0.082845	0.40324	0.06057	70.572	REML leave-one-study-out cross-check recalculated from study-level aggregated effects in R
Tsoukos (2018)	0.218544	0.0604	0.376688	0.057109	69.166	REML leave-one-study-out cross-check recalculated from study-level aggregated effects in R
Donghi (2021)	0.243384	0.081574	0.405194	0.062027	69.792	REML leave-one-study-out cross-check recalculated from study-level aggregated effects in R
Dahl (2021)	0.242034	0.08198	0.402088	0.060471	70.704	REML leave-one-study-out cross-check recalculated from study-level aggregated effects in R
Zaras (2022)	0.238573	0.077211	0.399935	0.061722	70.943	REML leave-one-study-out cross-check recalculated from study-level aggregated effects in R
Gonzalez-Garcia (2021)	0.22932	0.067631	0.391009	0.061717	70.697	REML leave-one-study-out cross-check recalculated from study-level aggregated effects in R
Nutt (2022)	0.237752	0.077351	0.398153	0.060667	70.978	REML leave-one-study-out cross-check recalculated from study-level aggregated effects in R
Nishioka and Okada (2022)	0.239733	0.079228	0.400239	0.060869	70.902	REML leave-one-study-out cross-check recalculated from study-level aggregated effects in R
Panteli (2024)	0.238818	0.076652	0.400985	0.062581	70.664	REML leave-one-study-out cross-check recalculated from study-level aggregated effects in R
Wang (2024)	0.197918	0.052303	0.343532	0.040815	61.282	REML leave-one-study-out cross-check recalculated from study-level aggregated effects in R
Woolstenhulme (2004)	0.261029	0.108585	0.413474	0.04711	61.598	REML leave-one-study-out cross-check recalculated from study-level aggregated effects in R
Pino-Mulero (2025)	0.182534	0.071172	0.293896	0.025651	50.811	REML leave-one-study-out cross-check recalculated from study-level aggregated effects in R
Brisola (2026)	0.241434	0.079552	0.403316	0.062234	70.362	REML leave-one-study-out cross-check recalculated from study-level aggregated effects in R
Kolinger (2026)	0.251103	0.093409	0.408797	0.057111	68.656	REML leave-one-study-out cross-check recalculated from study-level aggregated effects in R
Gonzalez-Garcia (2023)	0.243962	0.085941	0.401983	0.058803	70.389	REML leave-one-study-out cross-check recalculated from study-level aggregated effects in R
