# Supplementary material for: Does delayed exercise-based priming improve subsequent athletic performance? A systematic review and multilevel meta-analysis
Source: PLoS One. 2026 Jul 30;21(7):e0354720. doi: 10.1371/journal.pone.0354720 (PMC13422850; doi:10.1371/journal.pone.0354720)
Supplement: S1 Data — (ZIP) [file pone.0354720.s003.zip › data/overall_model_reference.csv]

analysis	g	ci_lb	ci_ub	p	prediction_interval_lb	prediction_interval_ub	note
Main formal model	0.232	0.092	0.372	0.002	-0.265	0.73	Values reported in manuscript; use as reference line/summary when regenerating figures.
