# Supplementary material for: Does delayed exercise-based priming improve subsequent athletic performance? A systematic review and multilevel meta-analysis
Source: PLoS One. 2026 Jul 30;21(7):e0354720. doi: 10.1371/journal.pone.0354720 (PMC13422850; doi:10.1371/journal.pone.0354720)
Supplement: S1 Data — (ZIP) [file pone.0354720.s003.zip › data/prisma_formal_counts.csv]

Step	Count	Notes
Records identified	3095	EndNote raw export before deduplication
Duplicate records removed	1107	Deduplication by title/DOI/PMID
Records screened after deduplication	1988	Title/abstract screening
Records excluded at title/abstract	1776	Not delayed exercise-based priming or not eligible at record screening
Reports assessed for eligibility	212	Full-text/web-assisted eligibility assessment
Reports excluded at eligibility	186	Full-text reports excluded at eligibility; grouped reasons are provided in S2 Table and Figure 1
Studies included in qualitative synthesis	26	Final study-level qualitative synthesis
Studies included in quantitative synthesis	18	46 effect sizes
