# Supplementary material for: Does delayed exercise-based priming improve subsequent athletic performance? A systematic review and multilevel meta-analysis
Source: PLoS One. 2026 Jul 30;21(7):e0354720. doi: 10.1371/journal.pone.0354720 (PMC13422850; doi:10.1371/journal.pone.0354720)
Supplement: S1 Data — (ZIP) [file pone.0354720.s003.zip › data/risk_of_bias_domain_judgements.csv]

study_id	synthesis	D1_randomization	D2_deviations	D3_missing_data	D4_measurement	D5_selection_reporting	D6_crossover_carryover	overall	note
Woolstenhulme_2004	quantitative	Some concerns	Low	Some concerns	Low	High	Some concerns	Some concerns	Randomization/reporting and carryover details were incomplete.
Ekstrand_2013	quantitative	Some concerns	Low	Some concerns	Low	Some concerns	Some concerns	Some concerns	Sequence and variance-reporting details were incomplete.
Cook_Crewther_2014	quantitative	Low	Low	Low	Low	Some concerns	Low	Low	Objective outcomes and controlled crossover design supported low overall concern.
Russell_2016	quantitative	Some concerns	Low	Low	Low	Some concerns	Some concerns	Some concerns	Sequence/carryover reporting was incomplete.
Mason_2017	quantitative	Low	Low	Low	Low	Some concerns	Low	Low	Objective sprint outcome and controlled design supported low overall concern.
Tsoukos_2018	quantitative	Some concerns	Low	Some concerns	Low	Some concerns	Some concerns	Some concerns	Randomization/order and reporting details were incomplete.
Dahl_2021	quantitative	Some concerns	Low	Low	Low	Some concerns	Some concerns	Some concerns	Carryover and selective-reporting details were incompletely described.
Donghi_2021	quantitative	Low	Low	Low	Low	Some concerns	Low	Low	Objective outcome and controlled crossover design supported low overall concern.
Gonzalez_Garcia_2021	quantitative	Some concerns	Low	Low	Low	Some concerns	Some concerns	Some concerns	Sequence and period/carryover information were incompletely described.
Nishioka_Okada_2022	quantitative	Some concerns	Low	Some concerns	Low	Some concerns	Some concerns	Some concerns	Randomization and variance details were incomplete.
Nutt_2022	quantitative	Low	Low	Low	Low	Some concerns	Low	Low	Objective performance testing and controlled design supported low overall concern.
Zaras_2022	quantitative	Some concerns	Low	Some concerns	Low	Some concerns	Some concerns	Some concerns	Sequence/reporting details were incomplete.
Gonzalez_Garcia_2023	quantitative	Some concerns	Low	Low	Low	Some concerns	Some concerns	Some concerns	Trial order and carryover information were not fully reported.
Panteli_2024	quantitative	Some concerns	Low	Some concerns	Low	Some concerns	Some concerns	Some concerns	Variance and order/carryover reporting were incomplete.
Wang_2024	quantitative	Some concerns	Low	Some concerns	Low	Some concerns	Some concerns	Some concerns	Randomization and reporting details were incomplete.
PinoMulero_2025	quantitative	Low	Low	Some concerns	Low	High	Low	Some concerns	Internal design appeared relevant but extractable reporting was limited.
Brisola_2026	quantitative	Low	Low	Low	Low	Some concerns	Low	Low	Objective outcome and controlled design supported low overall concern.
Kolinger_2026	quantitative	Low	Low	Low	Low	Some concerns	Low	Low	Objective outcome and controlled design supported low overall concern.
Saez_2007	qualitative_only	Low	Low	Some concerns	Low	Some concerns	Low	Some concerns	Eligible but not SMD-compatible because extractable variance data were limited.
McGowan_2017	qualitative_only	Some concerns	Low	Some concerns	Low	Some concerns	Some concerns	Some concerns	Eligible but not SMD-compatible because extractable variance data were limited.
Harrison_2021	qualitative_only	Low	Low	Some concerns	Low	Some concerns	Low	Some concerns	Eligible but not SMD-compatible because extractable variance data were limited.
Rud_2021	qualitative_only	Low	Low	Some concerns	Low	Some concerns	Low	Some concerns	Eligible but not SMD-compatible because extractable variance data were limited.
Holmberg_2026	qualitative_only	Low	Low	Some concerns	Low	Some concerns	Low	Some concerns	Eligible but not SMD-compatible because extractable variance data were limited.
Harrison_2024	qualitative_only	Low	Low	Some concerns	Low	Some concerns	Low	Some concerns	Eligible but not SMD-compatible because extractable variance data were limited.
Harrison_2023	qualitative_only	Low	Low	Some concerns	Low	Some concerns	Low	Some concerns	Eligible but not SMD-compatible because extractable variance data were limited.
Gonzalez_Garcia_caffeine_2023	qualitative_only	Some concerns	Low	Some concerns	Low	Some concerns	Some concerns	Some concerns	Eligible but not SMD-compatible because extractable variance data were limited.
