# Supplementary material for: Does delayed exercise-based priming improve subsequent athletic performance? A systematic review and multilevel meta-analysis
Source: PLoS One. 2026 Jul 30;21(7):e0354720. doi: 10.1371/journal.pone.0354720 (PMC13422850; doi:10.1371/journal.pone.0354720)
Supplement: S1 Data — (ZIP) [file pone.0354720.s003.zip › data/risk_of_bias_summary.csv]

synthesis	domain	judgement	n	denominator	percent
quantitative	D1_randomization	Low	7	18	38.888889
quantitative	D1_randomization	Some concerns	11	18	61.111111
quantitative	D1_randomization	High	0	18	0.0
quantitative	D2_deviations	Low	18	18	100.0
quantitative	D2_deviations	Some concerns	0	18	0.0
quantitative	D2_deviations	High	0	18	0.0
quantitative	D3_missing_data	Low	10	18	55.555556
quantitative	D3_missing_data	Some concerns	8	18	44.444444
quantitative	D3_missing_data	High	0	18	0.0
quantitative	D4_measurement	Low	18	18	100.0
quantitative	D4_measurement	Some concerns	0	18	0.0
quantitative	D4_measurement	High	0	18	0.0
quantitative	D5_selection_reporting	Low	0	18	0.0
quantitative	D5_selection_reporting	Some concerns	16	18	88.888889
quantitative	D5_selection_reporting	High	2	18	11.111111
quantitative	D6_crossover_carryover	Low	7	18	38.888889
quantitative	D6_crossover_carryover	Some concerns	11	18	61.111111
quantitative	D6_crossover_carryover	High	0	18	0.0
quantitative	overall	Low	6	18	33.333333
quantitative	overall	Some concerns	12	18	66.666667
quantitative	overall	High	0	18	0.0
qualitative_only	D1_randomization	Low	6	8	75.0
qualitative_only	D1_randomization	Some concerns	2	8	25.0
qualitative_only	D1_randomization	High	0	8	0.0
qualitative_only	D2_deviations	Low	8	8	100.0
qualitative_only	D2_deviations	Some concerns	0	8	0.0
qualitative_only	D2_deviations	High	0	8	0.0
qualitative_only	D3_missing_data	Low	0	8	0.0
qualitative_only	D3_missing_data	Some concerns	8	8	100.0
qualitative_only	D3_missing_data	High	0	8	0.0
qualitative_only	D4_measurement	Low	8	8	100.0
qualitative_only	D4_measurement	Some concerns	0	8	0.0
qualitative_only	D4_measurement	High	0	8	0.0
qualitative_only	D5_selection_reporting	Low	0	8	0.0
qualitative_only	D5_selection_reporting	Some concerns	8	8	100.0
qualitative_only	D5_selection_reporting	High	0	8	0.0
qualitative_only	D6_crossover_carryover	Low	6	8	75.0
qualitative_only	D6_crossover_carryover	Some concerns	2	8	25.0
qualitative_only	D6_crossover_carryover	High	0	8	0.0
qualitative_only	overall	Low	0	8	0.0
qualitative_only	overall	Some concerns	8	8	100.0
qualitative_only	overall	High	0	8	0.0
