# Supplementary material for: Does delayed exercise-based priming improve subsequent athletic performance? A systematic review and multilevel meta-analysis
Source: PLoS One. 2026 Jul 30;21(7):e0354720. doi: 10.1371/journal.pone.0354720 (PMC13422850; doi:10.1371/journal.pone.0354720)
Supplement: S1 Data — (ZIP) [file pone.0354720.s003.zip › data/subgroup_outcome_domain_data.csv]

subgroup_variable	subgroup	k	m	g	ci_lb	ci_ub	p
outcome_domain_formal	Speed Agility	7	9	0.377	-0.025	0.778	.063
outcome_domain_formal	Sport Specific	8	11	0.075	-0.117	0.268	.405
outcome_domain_formal	Strength Power	17	26	0.212	0.097	0.326	< .001
