# Supplementary material for: Does delayed exercise-based priming improve subsequent athletic performance? A systematic review and multilevel meta-analysis
Source: PLoS One. 2026 Jul 30;21(7):e0354720. doi: 10.1371/journal.pone.0354720 (PMC13422850; doi:10.1371/journal.pone.0354720)
Supplement: S1 Code — (ZIP) [file pone.0354720.s004.zip]

Archive with 10 entries (10 files):
- S1_Code_R_analysis_code/crossover_correlation_sensitivity.R
- S1_Code_R_analysis_code/export_figure_data_tables_manifest.R
- S1_Code_R_analysis_code/Figure1_PRISMA_generate_PLOS_upload.R
- S1_Code_R_analysis_code/Figure2_Forest_generate_PLOS_upload.R
- S1_Code_R_analysis_code/Figure3_Funnel_generate_PLOS_upload.R
- S1_Code_R_analysis_code/Figure4_RiskOfBias_generate_PLOS_upload.R
- S1_Code_R_analysis_code/formal_meta_analysis.R
- S1_Code_R_analysis_code/grade_assessment.R
- S1_Code_R_analysis_code/risk_of_bias_assessment.R
- S1_Code_R_analysis_code/sensitivity_gg2023.R
