# Supplementary material for: Does delayed exercise-based priming improve subsequent athletic performance? A systematic review and multilevel meta-analysis
Source: PLoS One. 2026 Jul 30;21(7):e0354720. doi: 10.1371/journal.pone.0354720 (PMC13422850; doi:10.1371/journal.pone.0354720)
Supplement: S1 Code — (ZIP) [file pone.0354720.s004.zip › S1_Code_R_analysis_code/crossover_correlation_sensitivity.R]

# Sensitivity analysis for assumed within-participant correlation in repeated-measures SMDs.

options(repos = c(CRAN = "https://cran.rstudio.com/"))
packages <- c("metafor", "readr", "dplyr", "tibble")
missing <- packages[!(packages %in% rownames(installed.packages()))]
if (length(missing) > 0) stop("Missing required R packages: ", paste(missing, collapse = ", "))

library(metafor)
library(readr)
library(dplyr)
library(tibble)
has_clubSandwich <- "clubSandwich" %in% rownames(installed.packages())
if (has_clubSandwich) library(clubSandwich)

script_arg <- commandArgs(trailingOnly = FALSE)
script_path <- normalizePath(sub("^--file=", "", script_arg[grepl("^--file=", script_arg)][1]), winslash = "/", mustWork = TRUE)
root <- normalizePath(file.path(dirname(script_path), "..", ".."), winslash = "/", mustWork = TRUE)
data_path <- file.path(root, "data", "extracted_data_master.csv")
out_dir <- file.path(root, "formal_outputs")
tab_dir <- file.path(out_dir, "tables")
data_dir <- file.path(out_dir, "figure_data")
dir.create(tab_dir, showWarnings = FALSE, recursive = TRUE)
dir.create(data_dir, showWarnings = FALSE, recursive = TRUE)

raw <- read_csv(data_path, show_col_types = FALSE) %>%
  filter(include_main == 1, direction %in% c("higher_better", "lower_better")) %>%
  mutate(
    study_id = as.character(study_id),
    effect_id = as.character(effect_id),
    design = as.character(design),
    extraction_status = as.character(extraction_status)
  )

calc_cross_es <- function(df, r = 0.5) {
  df %>%
    mutate(
      sd_within = sqrt(sd_priming^2 + sd_control^2 - 2 * r * sd_priming * sd_control),
      d_rm = (mean_priming - mean_control) / sd_within,
      J = 1 - (3 / (4 * n_priming - 5)),
      yi_calc = J * d_rm,
      vi_calc = (1 / n_priming + yi_calc^2 / (2 * n_priming)) * J^2,
      es_method = paste0("crossover rm-SMD; assumed r=", r)
    )
}

calc_prepost_es <- function(df, r = 0.5) {
  df %>%
    mutate(
      d_change = (mean_priming - mean_control) / sd_control,
      J = 1 - (3 / (4 * n_priming - 5)),
      yi_calc = J * d_change,
      vi_calc = (2 * (1 - r) / n_priming + yi_calc^2 / (2 * n_priming)) * J^2,
      es_method = paste0("pre-post SMD; assumed r=", r)
    )
}

calc_ind_es <- function(df) {
  esc <- escalc(
    measure = "SMD",
    m1i = mean_priming, sd1i = sd_priming, n1i = n_priming,
    m2i = mean_control, sd2i = sd_control, n2i = n_control,
    data = df
  )
  df$yi_calc <- esc$yi
  df$vi_calc <- esc$vi
  df$es_method <- "independent-groups SMD"
  df
}

make_es <- function(r_assumed) {
  dat_es <- raw %>% mutate(yi = NA_real_, vi = NA_real_, es_method = NA_character_)

  reported_idx <- which(!is.na(dat_es$yi_reported) & !is.na(dat_es$vi_reported))
  if (length(reported_idx) > 0) {
    dat_es$yi[reported_idx] <- dat_es$yi_reported[reported_idx]
    dat_es$vi[reported_idx] <- dat_es$vi_reported[reported_idx]
    dat_es$es_method[reported_idx] <- "reported ES; approximate variance"
  }

  remaining <- which(is.na(dat_es$yi))
  pp_idx <- remaining[grepl("pre-post|repeated measures", dat_es$design[remaining], ignore.case = TRUE)]
  if (length(pp_idx) > 0) {
    tmp <- calc_prepost_es(dat_es[pp_idx, ], r = r_assumed)
    dat_es[pp_idx, c("yi", "vi", "es_method")] <- tmp[, c("yi_calc", "vi_calc", "es_method")]
  }

  remaining <- which(is.na(dat_es$yi))
  cross_idx <- remaining[dat_es$design[remaining] == "crossover"]
  if (length(cross_idx) > 0) {
    tmp <- calc_cross_es(dat_es[cross_idx, ], r = r_assumed)
    dat_es[cross_idx, c("yi", "vi", "es_method")] <- tmp[, c("yi_calc", "vi_calc", "es_method")]
  }

  remaining <- which(is.na(dat_es$yi))
  if (length(remaining) > 0) {
    tmp <- calc_ind_es(dat_es[remaining, ])
    dat_es[remaining, c("yi", "vi", "es_method")] <- tmp[, c("yi_calc", "vi_calc", "es_method")]
  }

  dat_es %>%
    mutate(
      yi = if_else(direction == "lower_better" & is.na(yi_reported), -yi, yi),
      vi = as.numeric(vi)
    ) %>%
    filter(!is.na(yi), !is.na(vi), vi > 0)
}

fit_one <- function(r_assumed) {
  df <- make_es(r_assumed)
  res <- rma.mv(yi = yi, V = vi, random = ~ 1 | study_id / effect_id,
                method = "REML", test = "t", data = df)
  pred <- predict(res)
  robust <- if (has_clubSandwich) {
    tryCatch(
      coef_test(res, vcov = "CR2", cluster = df$study_id, test = "Satterthwaite"),
      error = function(e) tibble(SE = NA_real_, p_Satt = NA_real_)
    )
  } else {
    tibble(SE = NA_real_, p_Satt = NA_real_)
  }
  tibble(
    assumed_r = r_assumed,
    k_studies = n_distinct(df$study_id),
    m_effects = nrow(df),
    g = as.numeric(coef(res)),
    ci_lb = res$ci.lb,
    ci_ub = res$ci.ub,
    p = res$pval,
    pi_lb = pred$cr.lb,
    pi_ub = pred$cr.ub,
    tau2_level3 = res$sigma2[1],
    tau2_level2 = res$sigma2[2],
    robust_se = robust$SE[1],
    robust_p = robust$p_Satt[1]
  )
}

out <- bind_rows(lapply(c(0.30, 0.50, 0.70, 0.90), fit_one))
write_csv(out, file.path(tab_dir, "crossover_correlation_sensitivity.csv"))
write_csv(out, file.path(data_dir, "crossover_correlation_sensitivity.csv"))

message("Crossover correlation sensitivity exported.")
