# Supplementary material for: Does delayed exercise-based priming improve subsequent athletic performance? A systematic review and multilevel meta-analysis
Source: PLoS One. 2026 Jul 30;21(7):e0354720. doi: 10.1371/journal.pone.0354720 (PMC13422850; doi:10.1371/journal.pone.0354720)
Supplement: S1 Code — (ZIP) [file pone.0354720.s004.zip › S1_Code_R_analysis_code/export_figure_data_tables_manifest.R]

# Export figure source data, summary tables, an Excel workbook, and the output manifest
# from the current formal analysis outputs.

options(repos = c(CRAN = "https://cran.rstudio.com/"))
packages <- c("readr", "dplyr", "openxlsx", "tools", "tibble")
missing <- packages[!(packages %in% rownames(installed.packages()))]
if (length(missing) > 0) install.packages(missing, dependencies = TRUE)

library(readr)
library(dplyr)
library(openxlsx)
library(tools)

script_arg <- commandArgs(trailingOnly = FALSE)
script_path <- normalizePath(sub("^--file=", "", script_arg[grepl("^--file=", script_arg)][1]), winslash = "/", mustWork = TRUE)
root <- normalizePath(file.path(dirname(script_path), ".."), winslash = "/", mustWork = TRUE)
tables_dir <- file.path(root, "tables")
figure_data_dir <- file.path(root, "figure_data")
metadata_dir <- file.path(root, "metadata")
dir.create(figure_data_dir, showWarnings = FALSE, recursive = TRUE)
dir.create(metadata_dir, showWarnings = FALSE, recursive = TRUE)

effect <- read_csv(file.path(tables_dir, "formal_effect_sizes.csv"), show_col_types = FALSE)
study <- read_csv(file.path(tables_dir, "study_level_aggregated_effects.csv"), show_col_types = FALSE)
loo <- read_csv(file.path(tables_dir, "leave_one_study_out.csv"), show_col_types = FALSE)
subgroups <- read_csv(file.path(tables_dir, "subgroup_models.csv"), show_col_types = FALSE)

write_csv(effect, file.path(figure_data_dir, "forest_effect_level_data.csv"))
write_csv(study, file.path(figure_data_dir, "forest_study_level_data.csv"))
write_csv(study, file.path(figure_data_dir, "funnel_study_level_data.csv"))
write_csv(loo, file.path(figure_data_dir, "leave_one_study_out_data.csv"))

subgroup_exports <- list(
  outcome_domain_formal = "subgroup_outcome_domain_data.csv",
  priming_group = "subgroup_priming_type_data.csv",
  interval_group = "subgroup_interval_data.csv",
)
for (moderator_name in names(subgroup_exports)) {
  subgroups %>%
    filter(subgroup_variable == moderator_name) %>%
    write_csv(file.path(figure_data_dir, subgroup_exports[[moderator_name]]))
}

study_characteristics <- effect %>%
  group_by(study_id, author, year, sport, athlete_level, design, priming_group,
           control_type, interval_group, title, journal, doi_pmid) %>%
  summarise(
    n_effects = n(),
    outcome_domains = paste(sort(unique(outcome_domain_formal)), collapse = "; "),
    min_interval_h = suppressWarnings(min(interval_h, na.rm = TRUE)),
    max_interval_h = suppressWarnings(max(interval_h, na.rm = TRUE)),
    .groups = "drop"
  ) %>%
  arrange(year, author)
study_characteristics$min_interval_h[is.infinite(study_characteristics$min_interval_h)] <- NA_real_
study_characteristics$max_interval_h[is.infinite(study_characteristics$max_interval_h)] <- NA_real_
write_csv(study_characteristics, file.path(tables_dir, "study_characteristics_quantitative.csv"))

outcome_summary <- effect %>%
  group_by(outcome_domain_formal) %>%
  summarise(
    n_studies = n_distinct(study_id),
    n_effects = n(),
    median_g = median(yi, na.rm = TRUE),
    min_g = min(yi, na.rm = TRUE),
    max_g = max(yi, na.rm = TRUE),
    .groups = "drop"
  ) %>%
  arrange(outcome_domain_formal)
write_csv(outcome_summary, file.path(tables_dir, "outcome_domain_descriptive_summary.csv"))


csv_files <- list.files(tables_dir, pattern = "\\.csv$", full.names = TRUE)
wb <- createWorkbook()
for (path in csv_files) {
  sheet <- substr(file_path_sans_ext(basename(path)), 1, 31)
  addWorksheet(wb, sheet)
  dat <- read_csv(path, show_col_types = FALSE)
  writeDataTable(wb, sheet, dat, tableStyle = "TableStyleMedium2")
  freezePane(wb, sheet, firstRow = TRUE)
  setColWidths(wb, sheet, cols = seq_along(dat), widths = "auto")
}
saveWorkbook(wb, file.path(tables_dir, "formal_results_tables.xlsx"), overwrite = TRUE)

manifest <- list.files(root, recursive = TRUE, full.names = TRUE) %>%
  tibble::tibble(full_path = .) %>%
  mutate(
    relative_path = gsub(paste0("^", gsub("\\\\", "/", normalizePath(root)), "/?"), "", gsub("\\\\", "/", normalizePath(full_path))),
    size_bytes = file.info(full_path)$size,
    modified_time = as.character(file.info(full_path)$mtime)
  ) %>%
  select(relative_path, size_bytes, modified_time) %>%
  arrange(relative_path)
write_csv(manifest, file.path(metadata_dir, "output_manifest.csv"))

message("Formal figure data, summary tables, workbook, and manifest exported.")
