# Supplementary material for: Does delayed exercise-based priming improve subsequent athletic performance? A systematic review and multilevel meta-analysis
Source: PLoS One. 2026 Jul 30;21(7):e0354720. doi: 10.1371/journal.pone.0354720 (PMC13422850; doi:10.1371/journal.pone.0354720)
Supplement: S1 Code — (ZIP) [file pone.0354720.s004.zip › S1_Code_R_analysis_code/Figure1_PRISMA_generate_PLOS_upload.R]

script_arg <- commandArgs(trailingOnly = FALSE)
script_path <- normalizePath(sub("^--file=", "", script_arg[grepl("^--file=", script_arg)][1]), winslash = "/", mustWork = TRUE)
root <- normalizePath(file.path(dirname(script_path), ".."), winslash = "/", mustWork = TRUE)

data_path <- file.path(root, "data", "prisma_formal_counts.csv")
exclusion_path <- file.path(root, "data", "full_text_exclusion_grouped_counts.csv")
out_dir <- file.path(root, "figure")
dir.create(out_dir, showWarnings = FALSE, recursive = TRUE)
out_path <- file.path(out_dir, "Figure_1_PRISMA_Flow_Diagram.tif")
counts_dat <- read.csv(data_path, stringsAsFactors = FALSE, check.names = FALSE)
counts <- setNames(counts_dat$Count, counts_dat$Step)
exclusions <- read.csv(exclusion_path, stringsAsFactors = FALSE, check.names = FALSE)
label_for <- function(group) {
  n <- exclusions$n[exclusions[["Grouped PRISMA reason"]] == group]
  paste0(group, " (n = ", n, ")")
}
side_text <- c(
  "Reports excluded at eligibility",
  paste0("(n = ", counts["Reports excluded at eligibility"], ")"),
  label_for("Other PICOS mismatch"),
  label_for("Wrong population or setting"),
  label_for("Wrong intervention or timing"),
  label_for("Wrong outcome or topic"),
  label_for("Wrong comparator or design"),
  label_for("Not original peer-reviewed research")
)
tiff(out_path, width = 2250, height = 2446, res = 300, compression = "lzw")
par(mar = c(0, 0, 0, 0), family = "serif")
plot.new(); plot.window(xlim = c(0, 2300), ylim = c(2600, 100), asp = 1)
box_fill <- "#F8FAFC"; box_edge <- "#111827"; line_col <- "#4B5563"; text_col <- "#1F2937"
draw_box <- function(x1, y1, x2, y2, label, cex = 0.82, font = 1) {
  rect(x1, y1, x2, y2, col = box_fill, border = box_edge, lwd = 2)
  lines <- strsplit(label, "\n", fixed = TRUE)[[1]]
  yy <- seq(mean(c(y1, y2)) - 20 * (length(lines) - 1), mean(c(y1, y2)) + 20 * (length(lines) - 1), length.out = length(lines))
  text(rep(mean(c(x1, x2)), length(lines)), yy, lines, cex = cex, col = text_col, font = font)
}
draw_side_box <- function(x1, y1, x2, y2, lines) {
  rect(x1, y1, x2, y2, col = box_fill, border = box_edge, lwd = 2)
  yy <- seq(y1 + 45, y2 - 45, length.out = length(lines))
  font_vec <- c(2, 2, rep(1, length(lines) - 2)); cex_vec <- c(0.70, 0.70, rep(0.68, length(lines) - 2))
  text(rep(mean(c(x1, x2)), length(lines)), yy, lines, cex = cex_vec, col = text_col, font = font_vec)
}
arrow_down <- function(x, y1, y2) arrows(x, y1, x, y2, length = 0.08, lwd = 2, col = line_col)
arrow_right <- function(x1, y, x2) arrows(x1, y, x2, y, length = 0.08, lwd = 2, col = line_col)
left_x1 <- 260; left_x2 <- 1260; right_x1 <- 1390; right_x2 <- 2200; cx <- 760
draw_box(left_x1, 170, left_x2, 330, paste0("Records identified\n(n = ", counts["Records identified"], ")"), 0.86)
draw_box(left_x1, 460, left_x2, 620, paste0("Duplicate records removed\n(n = ", counts["Duplicate records removed"], ")"), 0.86)
draw_box(left_x1, 760, left_x2, 920, paste0("Records screened after deduplication\n(n = ", counts["Records screened after deduplication"], ")"), 0.74)
draw_box(right_x1, 760, right_x2, 920, paste0("Records excluded at title/abstract\n(n = ", counts["Records excluded at title/abstract"], ")"), 0.70)
draw_box(left_x1, 1205, left_x2, 1365, paste0("Reports assessed for eligibility\n(n = ", counts["Reports assessed for eligibility"], ")"), 0.86)
draw_side_box(right_x1, 1110, right_x2, 1485, side_text)
draw_box(left_x1, 1635, left_x2, 1795, paste0("Studies included in qualitative synthesis\n(n = ", counts["Studies included in qualitative synthesis"], ")"), 0.72)
draw_box(left_x1, 1945, left_x2, 2105, paste0("Studies included in quantitative synthesis\n(n = ", counts["Studies included in quantitative synthesis"], "; 46 effect sizes)"), 0.72)
draw_box(left_x1, 2225, left_x2, 2375, "Qualitative-only eligible studies\n(n = 8; not pooled for SMD)", 0.70)
arrow_down(cx, 330, 460); arrow_down(cx, 620, 760); arrow_down(cx, 920, 1205); arrow_down(cx, 1365, 1635); arrow_down(cx, 1795, 1945); arrow_down(cx, 2105, 2225)
arrow_right(left_x2, 840, right_x1); arrow_right(left_x2, 1285, right_x1)
text(1150, 2445, "SMD = standardized mean difference.", cex = 0.68, col = "#374151")
dev.off(); cat(out_path, "\n")
