# Supplementary material for: Does delayed exercise-based priming improve subsequent athletic performance? A systematic review and multilevel meta-analysis
Source: PLoS One. 2026 Jul 30;21(7):e0354720. doi: 10.1371/journal.pone.0354720 (PMC13422850; doi:10.1371/journal.pone.0354720)
Supplement: S1 Code — (ZIP) [file pone.0354720.s004.zip › S1_Code_R_analysis_code/Figure3_Funnel_generate_PLOS_upload.R]

script_arg <- commandArgs(trailingOnly = FALSE)
script_path <- normalizePath(sub("^--file=", "", script_arg[grepl("^--file=", script_arg)][1]), winslash = "/", mustWork = TRUE)
root <- normalizePath(file.path(dirname(script_path), ".."), winslash = "/", mustWork = TRUE)

if (!requireNamespace("metafor", quietly = TRUE)) stop("Package 'metafor' is required.")

study <- read.csv(file.path(root, "figure_data", "funnel_study_level_data.csv"), stringsAsFactors = FALSE)
stopifnot(nrow(study) == 18L, all(is.finite(study$yi)), all(is.finite(study$vi)))
model <- metafor::rma(yi = study$yi, vi = study$vi, method = "REML", test = "knha")

out_dir <- file.path(root, "figure")
dir.create(out_dir, showWarnings = FALSE, recursive = TRUE)
out_path <- file.path(out_dir, "Figure_3_Funnel_Plot.tif")

tiff(out_path, width = 2250, height = 1800, res = 300, compression = "lzw")
par(family = "serif")
metafor::funnel(model)
dev.off()
cat(out_path, "\n")
