# Supplementary material for: Does delayed exercise-based priming improve subsequent athletic performance? A systematic review and multilevel meta-analysis
Source: PLoS One. 2026 Jul 30;21(7):e0354720. doi: 10.1371/journal.pone.0354720 (PMC13422850; doi:10.1371/journal.pone.0354720)
Supplement: S1 Code — (ZIP) [file pone.0354720.s004.zip › S1_Code_R_analysis_code/Figure4_RiskOfBias_generate_PLOS_upload.R]

script_arg <- commandArgs(trailingOnly = FALSE)
script_path <- normalizePath(sub("^--file=", "", script_arg[grepl("^--file=", script_arg)][1]), winslash = "/", mustWork = TRUE)
root <- normalizePath(file.path(dirname(script_path), ".."), winslash = "/", mustWork = TRUE)

if (!requireNamespace("ggplot2", quietly = TRUE)) stop("Package 'ggplot2' is required.")

dat <- read.csv(file.path(root, "data", "risk_of_bias_summary.csv"), stringsAsFactors = FALSE)
stopifnot(length(unique(dat$synthesis)) == 2L, all(c("quantitative", "qualitative_only") %in% dat$synthesis))

domain_labels <- c(
  D1_randomization = "D1 Randomization",
  D2_deviations = "D2 Deviations",
  D3_missing_data = "D3 Missing outcome data",
  D4_measurement = "D4 Measurement",
  D5_selection_reporting = "D5 Selection/reporting",
  D6_crossover_carryover = "D6 Carryover",
  overall = "Overall"
)
dat$domain <- factor(dat$domain, levels = rev(names(domain_labels)), labels = rev(domain_labels))
dat$judgement <- factor(dat$judgement, levels = c("Low", "Some concerns", "High"))
dat$synthesis_label <- ifelse(
  dat$synthesis == "quantitative",
  "Quantitative meta-analysis",
  "SMD-incompatible qualitative-only eligible studies"
)

p <- ggplot2::ggplot(dat, ggplot2::aes(x = domain, y = percent, fill = judgement)) +
  ggplot2::geom_col(width = 0.75, color = "white") +
  ggplot2::coord_flip() +
  ggplot2::facet_wrap(~synthesis_label, ncol = 1) +
  ggplot2::scale_fill_manual(values = c("Low" = "#2CA25F", "Some concerns" = "#FDAE61", "High" = "#DE2D26"), drop = FALSE) +
  ggplot2::labs(x = NULL, y = "Studies (%)", fill = "Judgement") +
  ggplot2::theme_minimal(base_size = 12, base_family = "serif") +
  ggplot2::theme(panel.grid.major.y = ggplot2::element_blank())

out_dir <- file.path(root, "figure")
dir.create(out_dir, showWarnings = FALSE, recursive = TRUE)
out_path <- file.path(out_dir, "Figure_4_Risk_of_Bias_Summary.tif")
ggplot2::ggsave(out_path, p, width = 7.5, height = 7.5, units = "in", dpi = 300, device = "tiff", compression = "lzw")
cat(out_path, "\n")
