# Supplementary material for: Does delayed exercise-based priming improve subsequent athletic performance? A systematic review and multilevel meta-analysis
Source: PLoS One. 2026 Jul 30;21(7):e0354720. doi: 10.1371/journal.pone.0354720 (PMC13422850; doi:10.1371/journal.pone.0354720)
Supplement: S1 Code — (ZIP) [file pone.0354720.s004.zip › S1_Code_R_analysis_code/formal_meta_analysis.R]

# Formal meta-analysis for delayed exercise-based priming
# Uses metafor for multilevel models and meta for study-level cross-checks.

options(repos = c(CRAN = "https://cran.rstudio.com/"))
packages <- c(
  "metafor", "meta", "clubSandwich", "readr", "dplyr", "tidyr",
  "stringr", "ggplot2", "forcats", "purrr", "tibble"
)
missing <- packages[!(packages %in% rownames(installed.packages()))]
if (length(missing) > 0) install.packages(missing, dependencies = TRUE)

library(metafor)
library(meta)
library(clubSandwich)
library(readr)
library(dplyr)
library(tidyr)
library(stringr)
library(ggplot2)
library(forcats)
library(purrr)
library(tibble)

script_arg <- commandArgs(trailingOnly = FALSE)
script_path <- normalizePath(sub("^--file=", "", script_arg[grepl("^--file=", script_arg)][1]), winslash = "/", mustWork = TRUE)
root <- normalizePath(file.path(dirname(script_path), ".."), winslash = "/", mustWork = TRUE)
data_path <- file.path(root, "data", "extracted_data_master.csv")
out_dir <- file.path(root, "analysis", "output")
fig_dir <- file.path(out_dir, "figures")
tab_dir <- file.path(out_dir, "tables")
meta_dir <- file.path(out_dir, "metadata")
log_dir <- file.path(out_dir, "logs")
obj_dir <- file.path(out_dir, "r_objects")
dir.create(fig_dir, showWarnings = FALSE, recursive = TRUE)
dir.create(tab_dir, showWarnings = FALSE, recursive = TRUE)
dir.create(meta_dir, showWarnings = FALSE, recursive = TRUE)
dir.create(log_dir, showWarnings = FALSE, recursive = TRUE)
dir.create(obj_dir, showWarnings = FALSE, recursive = TRUE)

analysis_date <- format(Sys.time(), "%Y-%m-%d %H:%M:%S")

raw <- read_csv(data_path, show_col_types = FALSE) %>%
  filter(include_main == 1, direction %in% c("higher_better", "lower_better")) %>%
  mutate(
    study_id = as.character(study_id),
    effect_id = as.character(effect_id),
    design = as.character(design),
    outcome_domain = as.character(outcome_domain),
    priming_type = as.character(priming_type),
    control_type = as.character(control_type),
    outcome_domain_formal = case_when(
      outcome_domain %in% c("jump_power", "strength_power", "strength_force") ~ "strength_power",
      outcome_domain %in% c("sprint", "RSA", "COD", "speed_agility") ~ "speed_agility",
      outcome_domain %in% c("sport_specific") ~ "sport_specific",
      TRUE ~ outcome_domain
    ),
    priming_group = case_when(
      priming_type %in% c("sprint", "resisted_sprint") ~ "sprint_based",
      priming_type %in% c("ballistic") ~ "ballistic_jump",
      TRUE ~ priming_type
    ),
    interval_group = case_when(
      interval_h < 4 ~ "1_to_3h",
      interval_h < 6 ~ "4_to_5h",
      TRUE ~ "6h_or_more"
    )
  )

calc_cross_es <- function(df, r = 0.5) {
  df %>%
    mutate(
      sd_within = sqrt(sd_priming^2 + sd_control^2 - 2 * r * sd_priming * sd_control),
      d_rm = (mean_priming - mean_control) / sd_within,
      J = 1 - (3 / (4 * n_priming - 5)),
      yi_calc = J * d_rm,
      vi_calc = (1 / n_priming + yi_calc^2 / (2 * n_priming)) * J^2,
      es_method = "crossover rm-SMD; assumed r=0.5"
    )
}

calc_prepost_es <- function(df, r = 0.5) {
  df %>%
    mutate(
      d_change = (mean_priming - mean_control) / sd_control,
      J = 1 - (3 / (4 * n_priming - 5)),
      yi_calc = J * d_change,
      vi_calc = (2 * (1 - r) / n_priming + yi_calc^2 / (2 * n_priming)) * J^2,
      es_method = "pre-post SMD; assumed r=0.5"
    )
}

calc_ind_es <- function(df) {
  esc <- escalc(
    measure = "SMD",
    m1i = mean_priming, sd1i = sd_priming, n1i = n_priming,
    m2i = mean_control, sd2i = sd_control, n2i = n_control,
    data = df
  )
  df$yi_calc <- esc$yi
  df$vi_calc <- esc$vi
  df$es_method <- "independent-groups SMD"
  df
}

dat_es <- raw %>% mutate(yi = NA_real_, vi = NA_real_, es_method = NA_character_)

reported_idx <- which(!is.na(dat_es$yi_reported) & !is.na(dat_es$vi_reported))
if (length(reported_idx) > 0) {
  dat_es$yi[reported_idx] <- dat_es$yi_reported[reported_idx]
  dat_es$vi[reported_idx] <- dat_es$vi_reported[reported_idx]
  dat_es$es_method[reported_idx] <- "reported ES; approximate variance"
}

remaining <- which(is.na(dat_es$yi))
if (length(remaining) > 0) {
  pp_idx <- remaining[grepl("pre-post|repeated measures", dat_es$design[remaining], ignore.case = TRUE)]
  if (length(pp_idx) > 0) {
    tmp <- calc_prepost_es(dat_es[pp_idx, ], r = 0.5)
    dat_es[pp_idx, c("yi", "vi", "es_method")] <- tmp[, c("yi_calc", "vi_calc", "es_method")]
  }
  remaining <- which(is.na(dat_es$yi))
  cross_idx <- remaining[dat_es$design[remaining] == "crossover"]
  if (length(cross_idx) > 0) {
    tmp <- calc_cross_es(dat_es[cross_idx, ], r = 0.5)
    dat_es[cross_idx, c("yi", "vi", "es_method")] <- tmp[, c("yi_calc", "vi_calc", "es_method")]
  }
  remaining <- which(is.na(dat_es$yi))
  if (length(remaining) > 0) {
    tmp <- calc_ind_es(dat_es[remaining, ])
    dat_es[remaining, c("yi", "vi", "es_method")] <- tmp[, c("yi_calc", "vi_calc", "es_method")]
  }
}

dat_es <- dat_es %>%
  mutate(
    yi = if_else(direction == "lower_better" & is.na(yi_reported), -yi, yi),
    vi = as.numeric(vi),
    se = sqrt(vi),
    ci_lb = yi - 1.96 * se,
    ci_ub = yi + 1.96 * se
  ) %>%
  filter(!is.na(yi), !is.na(vi), vi > 0)

write_csv(dat_es, file.path(tab_dir, "formal_effect_sizes.csv"))

fit_3l <- function(df, mods = NULL) {
  if (is.null(mods)) {
    rma.mv(yi = yi, V = vi, random = ~ 1 | study_id / effect_id,
           method = "REML", test = "t", data = df)
  } else {
    rma.mv(yi = yi, V = vi, mods = mods, random = ~ 1 | study_id / effect_id,
           method = "REML", test = "t", data = df)
  }
}

calc_i2 <- function(res, df) {
  W <- diag(1 / df$vi)
  X <- model.matrix(res)
  P <- W - W %*% X %*% solve(t(X) %*% W %*% X) %*% t(X) %*% W
  typical_vi <- (nrow(df) - ncol(X)) / sum(diag(P))
  total_tau2 <- sum(res$sigma2)
  tibble(
    typical_vi = typical_vi,
    I2_total = 100 * total_tau2 / (total_tau2 + typical_vi),
    I2_level3 = 100 * res$sigma2[1] / (total_tau2 + typical_vi),
    I2_level2 = 100 * res$sigma2[2] / (total_tau2 + typical_vi)
  )
}

summarise_model <- function(label, df) {
  if (n_distinct(df$study_id) < 2 || nrow(df) < 2) return(NULL)
  res <- fit_3l(df)
  pred <- predict(res)
  robust <- tryCatch(
    coef_test(res, vcov = "CR2", cluster = df$study_id, test = "Satterthwaite"),
    error = function(e) tibble(SE = NA_real_, p_Satt = NA_real_)
  )
  i2s <- calc_i2(res, df)
  tibble(
    analysis = label,
    k_studies = n_distinct(df$study_id),
    m_effects = nrow(df),
    g = as.numeric(coef(res)),
    ci_lb = res$ci.lb,
    ci_ub = res$ci.ub,
    p = res$pval,
    pi_lb = pred$cr.lb,
    pi_ub = pred$cr.ub,
    tau2_level3 = res$sigma2[1],
    tau2_level2 = res$sigma2[2],
    I2_total = i2s$I2_total,
    I2_level3 = i2s$I2_level3,
    I2_level2 = i2s$I2_level2,
    Q = res$QE,
    Q_p = res$QEp,
    robust_se = robust$SE[1],
    robust_p = robust$p_Satt[1]
  )
}

res_main <- fit_3l(dat_es)
robust_main <- coef_test(res_main, vcov = "CR2", cluster = dat_es$study_id, test = "Satterthwaite")
pred_main <- predict(res_main)

preferred_domain_order <- c(
  "sport_specific" = 1,
  "speed_agility" = 2,
  "strength_power" = 3
)
dat_one <- dat_es %>%
  mutate(priority = if_else(outcome_domain_formal %in% names(preferred_domain_order),
                            preferred_domain_order[outcome_domain_formal], 99)) %>%
  arrange(study_id, priority, effect_id) %>%
  group_by(study_id) %>%
  slice(1) %>%
  ungroup()

models <- bind_rows(
  summarise_model("Main formal model", dat_es),
  summarise_model("Crossover only", filter(dat_es, design == "crossover")),
  summarise_model(">=4 h only", filter(dat_es, interval_h >= 4)),
  summarise_model("≥6 h only", filter(dat_es, interval_h >= 6)),
  summarise_model("One preferred outcome per study", dat_one)
)
write_csv(models, file.path(tab_dir, "overall_and_sensitivity_models.csv"))

subgroup_model <- function(var) {
  dat_es %>%
    filter(!is.na(.data[[var]])) %>%
    group_split(.data[[var]]) %>%
    map_dfr(function(df) {
      label <- as.character(df[[var]][1])
      out <- summarise_model(label, df)
      if (is.null(out)) {
        w <- 1 / df$vi
        tibble(
          analysis = label, k_studies = n_distinct(df$study_id), m_effects = nrow(df),
          g = sum(w * df$yi) / sum(w),
          ci_lb = g - 1.96 * sqrt(1 / sum(w)),
          ci_ub = g + 1.96 * sqrt(1 / sum(w)),
          p = NA_real_, pi_lb = NA_real_, pi_ub = NA_real_,
          tau2_level3 = NA_real_, tau2_level2 = NA_real_,
          I2_total = NA_real_, I2_level3 = NA_real_, I2_level2 = NA_real_,
          Q = NA_real_, Q_p = NA_real_, robust_se = NA_real_, robust_p = NA_real_
        )
      } else out
    }) %>%
    rename(subgroup = analysis) %>%
    mutate(subgroup_variable = var, .before = 1)
}

subgroups <- bind_rows(
  subgroup_model("outcome_domain_formal"),
  subgroup_model("priming_group"),
  subgroup_model("interval_group"),
  subgroup_model("control_type"),
  subgroup_model("athlete_level")
)
write_csv(subgroups, file.path(tab_dir, "subgroup_models.csv"))

moderator_tests <- list(
  outcome_domain_formal = ~ factor(outcome_domain_formal),
  priming_group = ~ factor(priming_group),
  interval_group = ~ factor(interval_group),
  control_type = ~ factor(control_type),
  athlete_level = ~ factor(athlete_level)
) %>%
  imap_dfr(function(mod, name) {
    fit <- tryCatch(fit_3l(dat_es, mods = mod), error = function(e) NULL)
    if (is.null(fit)) return(tibble(moderator = name, QM = NA_real_, df = NA_real_, p = NA_real_))
    tibble(moderator = name, QM = fit$QM, df = fit$m - 1, p = fit$QMp)
  })
write_csv(moderator_tests, file.path(tab_dir, "moderator_tests.csv"))

study_level <- dat_es %>%
  group_by(study_id, author, year) %>%
  summarise(
    yi = weighted.mean(yi, w = 1 / vi),
    vi = 1 / sum(1 / vi),
    m_effects = n(),
    .groups = "drop"
  ) %>%
  arrange(year, author)
write_csv(study_level, file.path(tab_dir, "study_level_aggregated_effects.csv"))

res_study <- rma(yi, vi, data = study_level, method = "REML", test = "knha")
meta_study <- metagen(
  TE = yi, seTE = sqrt(vi), studlab = study_id,
  data = study_level, sm = "SMD",
  common = FALSE, random = TRUE, method.tau = "REML",
  method.random.ci = "HK"
)

sink(file.path(log_dir, "formal_model_output.txt"))
cat("Formal delayed exercise-based priming meta-analysis\n")
cat("Analysis date:", analysis_date, "\n\n")
cat("Studies:", n_distinct(dat_es$study_id), "\n")
cat("Effect sizes:", nrow(dat_es), "\n\n")
cat("metafor three-level model\n")
print(summary(res_main))
cat("\nPrediction interval\n")
print(pred_main)
cat("\nCR2 robust test\n")
print(robust_main)
cat("\nmeta package study-level cross-check\n")
print(summary(meta_study))
cat("\nSensitivity models\n")
print(models)
cat("\nModerator tests\n")
print(moderator_tests)
sink()

saveRDS(list(
  dat_es = dat_es, res_main = res_main, robust_main = robust_main,
  pred_main = pred_main, study_level = study_level, res_study = res_study,
  meta_study = meta_study, models = models, subgroups = subgroups,
  moderator_tests = moderator_tests
), file.path(obj_dir, "formal_meta_objects.rds"))

write_csv(tibble(
  item = c("analysis_date", "k_studies", "m_effects", "main_g", "main_ci_lb", "main_ci_ub",
           "main_p", "robust_p", "prediction_lb", "prediction_ub"),
  value = c(analysis_date, n_distinct(dat_es$study_id), nrow(dat_es),
            as.numeric(coef(res_main)), res_main$ci.lb, res_main$ci.ub, res_main$pval,
            robust_main$p_Satt[1], pred_main$cr.lb, pred_main$cr.ub)
), file.path(tab_dir, "formal_key_results.csv"))

png(file.path(fig_dir, "forest_study_level.png"), width = 1400, height = 1300, res = 150)
forest(res_study, slab = paste0(study_level$author, " ", study_level$year),
       xlab = "Hedges' g (positive = priming better)",
       main = "Study-level forest plot (cross-check; three-level model in text)")
dev.off()

png(file.path(fig_dir, "funnel_study_level.png"), width = 1000, height = 900, res = 150)
funnel(res_study, main = "Funnel plot: study-level effects")
dev.off()

png(file.path(fig_dir, "forest_effect_level.png"), width = 1500, height = 1800, res = 150)
ord <- order(dat_es$year, dat_es$author, dat_es$outcome_domain_formal)
forest(dat_es$yi[ord], dat_es$vi[ord],
       slab = paste0(dat_es$author[ord], " ", dat_es$year[ord], " - ", dat_es$outcome_name[ord]),
       xlab = "Hedges' g (positive = priming better)",
       main = "Effect-level estimates")
dev.off()

plot_subgroups <- function(df, variable, filename, title) {
  d <- df %>% filter(subgroup_variable == variable) %>%
    mutate(subgroup = fct_reorder(subgroup, g))
  p <- ggplot(d, aes(x = g, y = subgroup)) +
    geom_vline(xintercept = 0, linetype = "dashed", color = "grey45") +
    geom_vline(xintercept = as.numeric(coef(res_main)), linetype = "dotted", color = "#8b1e1e") +
    geom_errorbarh(aes(xmin = ci_lb, xmax = ci_ub), height = 0.18, linewidth = 0.75, color = "#4f5d75") +
    geom_point(size = 2.8, color = "#2f6f9f") +
    labs(x = "Hedges' g (positive = priming better)", y = NULL, title = title,
         subtitle = "Dotted line = formal three-level overall estimate") +
    theme_minimal(base_size = 12) +
    theme(panel.grid.major.y = element_blank())
  ggsave(file.path(fig_dir, filename), p, width = 8, height = max(4, 0.45 * nrow(d) + 2), dpi = 300)
}
plot_subgroups(subgroups, "outcome_domain_formal", "subgroup_outcome_domain.png", "Subgroup analysis by outcome domain")
plot_subgroups(subgroups, "priming_group", "subgroup_priming_type.png", "Subgroup analysis by priming type")
plot_subgroups(subgroups, "interval_group", "subgroup_interval.png", "Subgroup analysis by priming-test interval")

loo <- map_dfr(unique(dat_es$study_id), function(s) {
  summarise_model(paste0("omit_", s), filter(dat_es, study_id != s)) %>%
    mutate(omitted = s)
})
write_csv(loo, file.path(tab_dir, "leave_one_study_out.csv"))
p_loo <- ggplot(loo, aes(x = g, y = fct_reorder(omitted, g))) +
  geom_vline(xintercept = as.numeric(coef(res_main)), linetype = "dotted", color = "#8b1e1e") +
  geom_errorbarh(aes(xmin = ci_lb, xmax = ci_ub), height = 0.16, color = "#4f5d75") +
  geom_point(size = 2.3, color = "#2f6f9f") +
  labs(x = "Hedges' g after omitting study", y = NULL, title = "Leave-one-study-out analysis") +
  theme_minimal(base_size = 12) +
  theme(panel.grid.major.y = element_blank())
ggsave(file.path(fig_dir, "leave_one_study_out.png"), p_loo, width = 8, height = 7, dpi = 300)

egger <- regtest(res_study, model = "rma")
sink(file.path(log_dir, "publication_bias_tests.txt"))
cat("Egger/regression test on study-level aggregated effects\n\n")
print(egger)
sink()

figure_metadata <- tibble(
  figure_file = c(
    "forest_study_level.png", "forest_effect_level.png", "funnel_study_level.png",
    "subgroup_outcome_domain.png", "subgroup_priming_type.png",
    "subgroup_interval.png", "leave_one_study_out.png"
  ),
  generated_by = "formal_meta_analysis.R",
  data_source = "data/extracted_data_master.csv",
  effect_size_metric = "Hedges' g; positive values favor priming",
  model = c(
    "Study-level random-effects REML with Hartung-Knapp cross-check",
    "Effect-level Hedges' g values",
    "Study-level random-effects REML",
    "Three-level REML subgroup summaries",
    "Three-level REML subgroup summaries",
    "Three-level REML subgroup summaries",
    "Three-level REML leave-one-study-out"
  ),
  dpi = c(150, 150, 150, 300, 300, 300, 300),
  created = analysis_date
)
write_csv(figure_metadata, file.path(meta_dir, "figure_metadata.csv"))

excluded_quant <- tribble(
  ~study, ~year, ~review_status, ~quantitative_reason,
  "Saez de Villarreal", 2007, "qualitative_only", "Percent change only; no usable SD or change SD for SMD.",
  "McGowan", 2017, "qualitative_only", "Primary time-trial outcome reported as percent change/CI; not converted for main SMD.",
  "Harrison", 2021, "qualitative_only", "Percent baseline/CI style reporting without raw mean/SD.",
  "Rud", 2021, "qualitative_only", "Percent difference +/- 95% CI only; no raw mean/SD.",
  "Holmberg", 2026, "qualitative_only", "LMM marginal means and MD 95% CI; no raw SD for SMD.",
  "Harrison", 2024, "qualitative_only", "Percent of control plus Cliff's delta; no raw mean/SD.",
  "Harrison", 2023, "qualitative_only", "Percent of control plus Cliff's delta; no raw mean/SD.",
  "González-García caffeine", 2023, "qualitative_only", "Percent of baseline plus Cohen's d; no raw mean/SD per condition."
)
write_csv(excluded_quant, file.path(tab_dir, "qualitative_only_not_quantitative.csv"))

cat("Formal analysis complete\n")
