# Supplementary material for: Does delayed exercise-based priming improve subsequent athletic performance? A systematic review and multilevel meta-analysis
Source: PLoS One. 2026 Jul 30;21(7):e0354720. doi: 10.1371/journal.pone.0354720 (PMC13422850; doi:10.1371/journal.pone.0354720)
Supplement: S1 Code — (ZIP) [file pone.0354720.s004.zip › S1_Code_R_analysis_code/grade_assessment.R]

# GRADE certainty-of-evidence assessment for the formal manuscript.

options(repos = c(CRAN = "https://cran.rstudio.com/"))
packages <- c("readr", "dplyr", "openxlsx", "tibble")
missing <- packages[!(packages %in% rownames(installed.packages()))]
if (length(missing) > 0) install.packages(missing, dependencies = TRUE)

library(readr)
library(dplyr)
library(openxlsx)
library(tibble)

script_arg <- commandArgs(trailingOnly = FALSE)
script_path <- normalizePath(sub("^--file=", "", script_arg[grepl("^--file=", script_arg)][1]), winslash = "/", mustWork = TRUE)
root <- normalizePath(file.path(dirname(script_path), ".."), winslash = "/", mustWork = TRUE)
grade_dir <- file.path(root, "grade")
dir.create(grade_dir, showWarnings = FALSE, recursive = TRUE)

sof <- tribble(
  ~outcome, ~studies, ~effect_sizes, ~effect, ~risk_of_bias, ~inconsistency, ~indirectness, ~imprecision, ~publication_bias, ~certainty, ~interpretation,
  "Overall athletic performance", 18, 46, "g = 0.232 (95% CI 0.092 to 0.372); PI -0.265 to 0.730", "Some concerns, not primary downgrade", "Serious", "Not serious", "Not serious", "Undetected but cannot be excluded", "Low", "Small average benefit; certainty mainly limited by heterogeneous effects and a prediction interval crossing no effect.",
  "Strength/power outcomes", 17, 26, "g = 0.202 (95% CI 0.083 to 0.321)", "Some concerns", "Not serious", "Not serious", "Serious", "Undetected but cannot be excluded", "Low", "Most consistent domain-level average estimate, but certainty is limited because subgroup contrasts were exploratory and did not establish differential effectiveness.",
  "Speed/agility outcomes", 7, 9, "g = 0.337 (95% CI -0.143 to 0.818)", "Some concerns", "Serious", "Not serious", "Serious", "Undetected but cannot be excluded", "Very low", "Potentially larger effect but highly uncertain because CI crosses no effect and heterogeneity is high.",
  "Sport-specific outcomes", 8, 11, "g = 0.075 (95% CI -0.117 to 0.268)", "Some concerns", "Not serious", "Serious", "Serious", "Undetected but cannot be excluded", "Very low", "Evidence is compatible with little or no average sport-specific benefit.",
  "Intervals of at least 6 h", 12, 32, "g = 0.288 (95% CI 0.086 to 0.490); PI -0.348 to 0.924", "Some concerns, not primary downgrade", "Serious", "Not serious", "Not serious", "Undetected but cannot be excluded", "Low", "Stronger delayed signal, but prediction interval remains wide and crosses no effect."
)

write_csv(sof, file.path(grade_dir, "grade_summary_of_findings.csv"))

wb <- createWorkbook()
addWorksheet(wb, "summary_of_findings")
writeDataTable(wb, "summary_of_findings", sof, tableStyle = "TableStyleMedium2")
freezePane(wb, "summary_of_findings", firstRow = TRUE)
setColWidths(wb, "summary_of_findings", cols = 1:ncol(sof), widths = "auto")
saveWorkbook(wb, file.path(grade_dir, "grade_summary_of_findings.xlsx"), overwrite = TRUE)

readme <- c(
  "# GRADE Certainty Assessment",
  "",
  "This folder contains the formal GRADE-style certainty assessment used in the manuscript.",
  "",
  "The assessment starts randomized/crossover trials at high certainty, then downgrades for risk of bias, inconsistency, indirectness, imprecision, and publication bias.",
  "",
  "Risk of bias was calibrated to separate internal validity from quantitative extractability. Most concerns reflect incomplete reporting rather than clear evidence of biased objective performance measurement.",
  "",
  "Primary conclusion:",
  "",
  "- Overall athletic performance: Low certainty.",
  "- Strength/power outcomes: Low certainty. Although this was the most consistent domain-level average estimate, subgroup contrasts were exploratory and do not establish differential effectiveness.",
  "- Speed/agility and sport-specific subgroup evidence: Very low certainty.",
  "",
  "Files:",
  "",
  "- `grade_summary_of_findings.csv`",
  "- `grade_summary_of_findings.xlsx`"
)
writeLines(readme, file.path(grade_dir, "README.md"), useBytes = TRUE)

message("GRADE assessment exported.")
