# Supplementary material for: Does delayed exercise-based priming improve subsequent athletic performance? A systematic review and multilevel meta-analysis
Source: PLoS One. 2026 Jul 30;21(7):e0354720. doi: 10.1371/journal.pone.0354720 (PMC13422850; doi:10.1371/journal.pone.0354720)
Supplement: S1 Code — (ZIP) [file pone.0354720.s004.zip › S1_Code_R_analysis_code/risk_of_bias_assessment.R]

# Calibrated RoB 2-inspired risk-of-bias assessment and visualization.
# This version separates internal validity from quantitative extractability:
# inability to compute an SMD is handled as reporting/extractability concern,
# not automatically as high overall risk of bias.

options(repos = c(CRAN = "https://cran.rstudio.com/"))
packages <- c("readr", "dplyr", "ggplot2", "tibble", "tidyr")
missing <- packages[!(packages %in% rownames(installed.packages()))]
if (length(missing) > 0) stop("Missing required R packages: ", paste(missing, collapse = ", "))

library(readr)
library(dplyr)
library(ggplot2)
library(tibble)
library(tidyr)

script_arg <- commandArgs(trailingOnly = FALSE)
script_path <- normalizePath(sub("^--file=", "", script_arg[grepl("^--file=", script_arg)][1]), winslash = "/", mustWork = TRUE)
root <- normalizePath(file.path(dirname(script_path), ".."), winslash = "/", mustWork = TRUE)
rob_dir <- file.path(root, "risk_of_bias")
dir.create(rob_dir, showWarnings = FALSE, recursive = TRUE)

rob <- tribble(
  ~study_id, ~author_year, ~synthesis, ~design, ~D1_randomization, ~D2_deviations, ~D3_missing_data, ~D4_measurement, ~D5_selection_reporting, ~D6_crossover_carryover, ~overall, ~notes,
  "Woolstenhulme_2004", "Woolstenhulme 2004", "quantitative", "crossover", "Some concerns", "Low", "Low", "Low", "Some concerns", "Some concerns", "Some concerns", "Older crossover report with objective outcomes; limited reporting of sequence/carryover safeguards.",
  "Ekstrand_2013", "Ekstrand 2013", "quantitative", "crossover", "Some concerns", "Low", "Low", "Low", "Some concerns", "Some concerns", "Some concerns", "Objective outcomes; allocation and reporting safeguards incompletely described.",
  "Cook_Crewther_2014", "Cook et al. 2014", "quantitative", "crossover", "Low", "Low", "Low", "Low", "Some concerns", "Low", "Low", "Counterbalanced sport-performance trial with objective outcomes; no indication of missing data or measurement bias.",
  "Russell_2016", "Russell 2016", "quantitative", "crossover", "Some concerns", "Low", "Some concerns", "Low", "Some concerns", "Some concerns", "Some concerns", "Trial internally relevant; some uncertainty arises from incomplete sequence/order reporting and back-calculated outcome data used for synthesis.",
  "Mason_2017", "Mason 2017", "quantitative", "crossover", "Low", "Low", "Low", "Low", "Some concerns", "Low", "Low", "Objective upper-body/jump outcomes and controlled crossover design; selective-reporting safeguards not fully described.",
  "Tsoukos_2018", "Tsoukos 2018", "quantitative", "crossover", "Some concerns", "Low", "Some concerns", "Low", "Some concerns", "Some concerns", "Some concerns", "Objective delayed outcomes; sequence/order safeguards and synthesis values were not fully direct.",
  "Dahl_2021", "Dahl 2021", "quantitative", "crossover", "Some concerns", "Low", "Low", "Low", "Some concerns", "Some concerns", "Some concerns", "Objective running/jump outcomes; sequence/order and selective-reporting safeguards were incompletely reported.",
  "Donghi_2021", "Donghi 2021", "quantitative", "crossover", "Low", "Low", "Low", "Low", "Some concerns", "Low", "Low", "Young elite soccer crossover trial with objective outcomes and complete extractable data.",
  "Gonzalez_Garcia_2021", "González-García 2021", "quantitative", "crossover", "Some concerns", "Low", "Low", "Low", "Some concerns", "Some concerns", "Some concerns", "Objective outcomes with extractable data; sequence/order and selective-reporting safeguards not fully described.",
  "Nishioka_Okada_2022", "Nishioka & Okada 2022", "quantitative", "crossover", "Some concerns", "Low", "Low", "Low", "Some concerns", "Some concerns", "Some concerns", "Objective CMJ/force-velocity outcomes and clear extractable data; sequence/order reporting was not sufficiently detailed for low D1/D6.",
  "Nutt_2022", "Nutt 2022", "quantitative", "crossover", "Low", "Low", "Low", "Low", "Some concerns", "Low", "Low", "Professional cricket trial with objective/cognitive outcomes; no clear missing-data or measurement concern.",
  "Zaras_2022", "Zaras 2022", "quantitative", "crossover", "Some concerns", "Low", "Low", "Low", "Some concerns", "Some concerns", "Some concerns", "Objective swimming/jump outcomes; sequence/carryover and selective-reporting details incompletely audited.",
  "Gonzalez_Garcia_2023", "González-García 2023", "quantitative", "crossover", "Some concerns", "Low", "Some concerns", "Low", "Some concerns", "Some concerns", "Some concerns", "Objective outcome; SD was derived from SWC and sequence/order reporting was incompletely detailed.",
  "Panteli_2024", "Panteli 2024", "quantitative", "crossover", "Some concerns", "Low", "Low", "Low", "Some concerns", "Some concerns", "Some concerns", "Objective soccer outcomes and direct extraction; sequence/order and preregistration/selective-reporting safeguards not fully described.",
  "Wang_2024", "Wang 2024", "quantitative", "crossover", "Some concerns", "Low", "Some concerns", "Low", "Some concerns", "Some concerns", "Some concerns", "Objective outcomes; synthesis used back-calculated values and sequence/order reporting was incompletely detailed.",
  "Pino_Mulero_2025", "Pino-Mulero 2025", "quantitative", "crossover", "Low", "Low", "Some concerns", "Low", "High", "Low", "Some concerns", "Internal design appears relevant, but only reported effect sizes were usable, creating high reporting/extractability concern.",
  "Brisola_2026", "Brisola 2026", "quantitative", "crossover", "Low", "Low", "Low", "Low", "Some concerns", "Low", "Low", "Randomized-order crossover in extracted record; objective water-polo outcomes and extractable data.",
  "Kolinger_2026", "Kolinger 2026", "quantitative", "crossover", "Low", "Low", "Low", "Low", "Some concerns", "Low", "Low", "Objective performance outcomes; active control was appropriate for the design and data were directly extractable.",
  "Saez_2007", "Saez de Villarreal 2007", "qualitative_only", "crossover/unclear", "Some concerns", "Low", "Some concerns", "Low", "Some concerns", "Some concerns", "Some concerns", "Qualitative-only because reporting prevented SMD conversion; not treated as high internal bias by default.",
  "McGowan_2017", "McGowan 2017", "qualitative_only", "crossover", "Low", "Low", "Some concerns", "Low", "Some concerns", "Low", "Some concerns", "Percent-change reporting limited quantitative synthesis but does not alone imply high internal bias.",
  "Harrison_2021", "Harrison 2021", "qualitative_only", "crossover", "Low", "Low", "Some concerns", "Low", "Some concerns", "Low", "Some concerns", "Reporting format limited SMD conversion; objective/perceptual outcomes otherwise from a controlled crossover design.",
  "Rud_2021", "Rud 2021", "qualitative_only", "crossover", "Low", "Low", "Some concerns", "Low", "Some concerns", "Low", "Some concerns", "Percent difference +/- 95% CI prevented SMD conversion but is not automatically high internal bias.",
  "Harrison_2023", "Harrison 2023", "qualitative_only", "crossover", "Low", "Low", "Some concerns", "Low", "Some concerns", "Low", "Some concerns", "Percent-of-control and Cliff's delta reporting limited synthesis compatibility.",
  "Harrison_2024", "Harrison 2024", "qualitative_only", "crossover", "Low", "Low", "Some concerns", "Low", "Some concerns", "Low", "Some concerns", "Percent-of-control and Cliff's delta reporting limited synthesis compatibility.",
  "Gonzalez_Garcia_caffeine_2023", "González-García caffeine 2023", "qualitative_only", "crossover", "Low", "Low", "Some concerns", "Low", "Some concerns", "Low", "Some concerns", "Priming-alone data were not convertible to raw condition SMD; internal bias not judged high on that basis alone.",
  "Holmberg_2026", "Holmberg 2026", "qualitative_only", "crossover", "Low", "Low", "Some concerns", "Low", "Some concerns", "Low", "Some concerns", "Model-derived marginal effects lacked raw SD for SMD conversion; objective outcomes and controlled design support some-concerns rather than high-risk rating."
)

domain_cols <- c(
  "D1_randomization", "D2_deviations", "D3_missing_data",
  "D4_measurement", "D5_selection_reporting",
  "D6_crossover_carryover", "overall"
)

write_csv(rob, file.path(rob_dir, "risk_of_bias_domain_judgements.csv"))

summary <- rob %>%
  pivot_longer(all_of(domain_cols), names_to = "domain", values_to = "judgement") %>%
  count(synthesis, domain, judgement) %>%
  group_by(synthesis, domain) %>%
  mutate(percent = 100 * n / sum(n)) %>%
  ungroup()
write_csv(summary, file.path(rob_dir, "risk_of_bias_summary.csv"))

if ("openxlsx" %in% rownames(installed.packages())) {
  library(openxlsx)
  wb <- createWorkbook()
  addWorksheet(wb, "domain_judgements")
  writeDataTable(wb, "domain_judgements", rob, tableStyle = "TableStyleMedium2")
  freezePane(wb, "domain_judgements", firstRow = TRUE)
  setColWidths(wb, "domain_judgements", cols = 1:ncol(rob), widths = "auto")
  addWorksheet(wb, "summary")
  writeDataTable(wb, "summary", summary, tableStyle = "TableStyleMedium2")
  freezePane(wb, "summary", firstRow = TRUE)
  setColWidths(wb, "summary", cols = 1:ncol(summary), widths = "auto")
  saveWorkbook(wb, file.path(rob_dir, "risk_of_bias_assessment.xlsx"), overwrite = TRUE)
}

level_cols <- c("Low" = "#2ca25f", "Some concerns" = "#fdae61", "High" = "#de2d26")
domain_labs <- c(
  D1_randomization = "D1 Randomization",
  D2_deviations = "D2 Deviations",
  D3_missing_data = "D3 Missing outcome data",
  D4_measurement = "D4 Measurement",
  D5_selection_reporting = "D5 Selection/reporting",
  D6_crossover_carryover = "D6 Carryover",
  overall = "Overall"
)

plot_summary <- summary %>%
  mutate(
    domain = factor(domain, levels = names(domain_labs), labels = domain_labs),
    judgement = factor(judgement, levels = c("Low", "Some concerns", "High")),
    synthesis_label = recode(
      synthesis,
      quantitative = "Quantitative meta-analysis",
      qualitative_only = "SMD-incompatible qualitative-only eligible studies"
    )
  )

p <- ggplot(plot_summary, aes(x = domain, y = percent, fill = judgement)) +
  geom_col(width = 0.75, color = "white") +
  coord_flip() +
  facet_wrap(~ synthesis_label, ncol = 1) +
  scale_fill_manual(values = level_cols, drop = FALSE) +
  labs(x = NULL, y = "Studies (%)", fill = "Judgement",
       title = "Risk-of-bias summary",
       subtitle = "RoB 2-inspired judgments calibrated for crossover sport-performance trials") +
  theme_minimal(base_size = 12) +
  theme(panel.grid.major.y = element_blank())
ggsave(file.path(rob_dir, "risk_of_bias_summary.png"), p, width = 9, height = 7, dpi = 300)

traffic <- rob %>%
  select(author_year, synthesis, all_of(domain_cols)) %>%
  pivot_longer(all_of(domain_cols), names_to = "domain", values_to = "judgement") %>%
  mutate(
    domain = factor(domain, levels = names(domain_labs), labels = domain_labs),
    judgement = factor(judgement, levels = c("Low", "Some concerns", "High")),
    author_year = factor(author_year, levels = rev(rob$author_year))
  )

p2 <- ggplot(traffic, aes(x = domain, y = author_year, fill = judgement)) +
  geom_tile(color = "white", linewidth = 0.4) +
  scale_fill_manual(values = level_cols, drop = FALSE) +
  labs(x = NULL, y = NULL, fill = "Judgement",
       title = "Risk-of-bias traffic-light plot",
       subtitle = "Extractability concerns are not treated as high internal bias by default") +
  theme_minimal(base_size = 10) +
  theme(axis.text.x = element_text(angle = 35, hjust = 1),
        panel.grid = element_blank())
ggsave(file.path(rob_dir, "risk_of_bias_traffic_light.png"), p2, width = 11, height = 9, dpi = 300)

readme <- c(
  "# Risk of Bias Assessment",
  "",
  "This folder contains a calibrated RoB 2-inspired assessment for the formal delayed priming review.",
  "",
  "The revised assessment follows a top-journal sport meta-analysis logic: internal validity, quantitative extractability, comparator compatibility, and reporting completeness are related but not identical. Studies were not rated high risk solely because their published data could not be converted to SMD.",
  "",
  "Domains:",
  "",
  "- D1: randomization, allocation, or period-order information.",
  "- D2: deviations from intended interventions.",
  "- D3: missing outcome data.",
  "- D4: outcome measurement.",
  "- D5: selection of the reported result and reporting completeness.",
  "- D6: crossover carryover, washout, and period effects.",
  "",
  "Interpretation:",
  "",
  "- Objective performance measurement was usually low risk.",
  "- Most concerns reflect incomplete reporting, absence of preregistered primary outcomes, or incomplete variance information.",
  "- High risk was reserved for clear design-level or reporting-level threats that could materially bias the synthesized effect.",
  "",
  "Files:",
  "",
  "- `risk_of_bias_domain_judgements.csv`",
  "- `risk_of_bias_summary.csv`",
  "- `risk_of_bias_assessment.xlsx`",
  "- `risk_of_bias_summary.png`",
  "- `risk_of_bias_traffic_light.png`"
)
writeLines(readme, file.path(rob_dir, "README.md"), useBytes = TRUE)

message("Calibrated risk-of-bias assessment exported.")
