# Supplementary material for: Does delayed exercise-based priming improve subsequent athletic performance? A systematic review and multilevel meta-analysis
Source: PLoS One. 2026 Jul 30;21(7):e0354720. doi: 10.1371/journal.pone.0354720 (PMC13422850; doi:10.1371/journal.pone.0354720)
Supplement: S1 Code — (ZIP) [file pone.0354720.s004.zip › S1_Code_R_analysis_code/sensitivity_gg2023.R]

# Sensitivity analysis for González-García 2023
# Analysis 1: Exclude González-García 2023 entirely
# Analysis 2: Use CI-derived SD instead of SWC-derived SD

library(metafor)
library(clubSandwich)
library(readr)
library(dplyr)

root <- "D:/Priming_Meta_Analysis/Priming_Meta_Analysis/formal_extraction"
data_path <- file.path(root, "data", "extracted_data_master.csv")
out_dir <- file.path(root, "analysis", "output", "tables")

# --------------------------------------------------
# Load and prep data (same as main script)
# --------------------------------------------------
raw <- read_csv(data_path, show_col_types = FALSE) %>%
  filter(include_main == 1, direction %in% c("higher_better", "lower_better")) %>%
  mutate(
    study_id = as.character(study_id),
    effect_id = as.character(effect_id),
    design = as.character(design),
    extraction_status = as.character(extraction_status),
    outcome_domain = as.character(outcome_domain),
    priming_type = as.character(priming_type),
    control_type = as.character(control_type),
    sd_priming = as.numeric(sd_priming),
    sd_control = as.numeric(sd_control),
    mean_priming = as.numeric(mean_priming),
    mean_control = as.numeric(mean_control),
    n_priming = as.numeric(n_priming),
    n_control = as.numeric(n_control),
    yi_reported = as.numeric(yi_reported),
    vi_reported = as.numeric(vi_reported)
  )

calc_cross_es <- function(df, r = 0.5) {
  df %>%
    mutate(
      sd_within = sqrt(sd_priming^2 + sd_control^2 - 2 * r * sd_priming * sd_control),
      d_rm = (mean_priming - mean_control) / sd_within,
      J = 1 - (3 / (4 * n_priming - 5)),
      yi_calc = J * d_rm,
      vi_calc = (1 / n_priming + yi_calc^2 / (2 * n_priming)) * J^2,
      es_method = "crossover rm-SMD; assumed r=0.5"
    )
}

calc_prepost_es <- function(df, r = 0.5) {
  df %>%
    mutate(
      d_change = (mean_priming - mean_control) / sd_control,
      J = 1 - (3 / (4 * n_priming - 5)),
      yi_calc = J * d_change,
      vi_calc = (2 * (1 - r) / n_priming + yi_calc^2 / (2 * n_priming)) * J^2,
      es_method = "pre-post SMD; assumed r=0.5"
    )
}

calc_ind_es <- function(df) {
  esc <- escalc(
    measure = "SMD",
    m1i = mean_priming, sd1i = sd_priming, n1i = n_priming,
    m2i = mean_control, sd2i = sd_control, n2i = n_control,
    data = df
  )
  df$yi_calc <- esc$yi
  df$vi_calc <- esc$vi
  df$es_method <- "independent-groups SMD"
  df
}

compute_es <- function(df) {
  dat <- df %>% mutate(yi = NA_real_, vi = NA_real_, es_method = NA_character_)
  
  reported_idx <- which(!is.na(dat$yi_reported) & !is.na(dat$vi_reported))
  if (length(reported_idx) > 0) {
    dat$yi[reported_idx] <- dat$yi_reported[reported_idx]
    dat$vi[reported_idx] <- dat$vi_reported[reported_idx]
    dat$es_method[reported_idx] <- "reported ES; approximate variance"
  }
  
  remaining <- which(is.na(dat$yi))
  if (length(remaining) > 0) {
    pp_idx <- remaining[grepl("pre-post|repeated measures", dat$design[remaining], ignore.case = TRUE)]
    if (length(pp_idx) > 0) {
      tmp <- calc_prepost_es(dat[pp_idx, ], r = 0.5)
      dat[pp_idx, c("yi", "vi", "es_method")] <- tmp[, c("yi_calc", "vi_calc", "es_method")]
    }
    remaining <- which(is.na(dat$yi))
    cross_idx <- remaining[dat$design[remaining] == "crossover"]
    if (length(cross_idx) > 0) {
      tmp <- calc_cross_es(dat[cross_idx, ], r = 0.5)
      dat[cross_idx, c("yi", "vi", "es_method")] <- tmp[, c("yi_calc", "vi_calc", "es_method")]
    }
    remaining <- which(is.na(dat$yi))
    if (length(remaining) > 0) {
      tmp <- calc_ind_es(dat[remaining, ])
      dat[remaining, c("yi", "vi", "es_method")] <- tmp[, c("yi_calc", "vi_calc", "es_method")]
    }
  }
  
  dat <- dat %>%
    mutate(
      yi = if_else(direction == "lower_better" & is.na(yi_reported), -yi, yi),
      vi = as.numeric(vi),
      se = sqrt(vi),
      ci_lb = yi - 1.96 * se,
      ci_ub = yi + 1.96 * se
    ) %>%
    filter(!is.na(yi), !is.na(vi), vi > 0)
  
  dat
}

fit_3l <- function(df, mods = NULL) {
  if (is.null(mods)) {
    rma.mv(yi = yi, V = vi, random = ~ 1 | study_id / effect_id,
           method = "REML", test = "t", data = df)
  } else {
    rma.mv(yi = yi, V = vi, mods = mods, random = ~ 1 | study_id / effect_id,
           method = "REML", test = "t", data = df)
  }
}

calc_i2 <- function(res, df) {
  W <- diag(1 / df$vi)
  X <- model.matrix(res)
  P <- W - W %*% X %*% solve(t(X) %*% W %*% X) %*% t(X) %*% W
  typical_vi <- (nrow(df) - ncol(X)) / sum(diag(P))
  total_tau2 <- sum(res$sigma2)
  tibble(
    typical_vi = typical_vi,
    I2_total = 100 * total_tau2 / (total_tau2 + typical_vi),
    I2_level3 = 100 * res$sigma2[1] / (total_tau2 + typical_vi),
    I2_level2 = 100 * res$sigma2[2] / (total_tau2 + typical_vi)
  )
}

summarise_model <- function(label, df) {
  if (n_distinct(df$study_id) < 2 || nrow(df) < 2) return(NULL)
  res <- fit_3l(df)
  pred <- predict(res)
  robust <- tryCatch(
    coef_test(res, vcov = "CR2", cluster = df$study_id, test = "Satterthwaite"),
    error = function(e) tibble(SE = NA_real_, p_Satt = NA_real_)
  )
  i2s <- calc_i2(res, df)
  tibble(
    analysis = label,
    k_studies = n_distinct(df$study_id),
    m_effects = nrow(df),
    g = as.numeric(coef(res)),
    ci_lb = res$ci.lb,
    ci_ub = res$ci.ub,
    p = res$pval,
    pi_lb = pred$cr.lb,
    pi_ub = pred$cr.ub,
    tau2_level3 = res$sigma2[1],
    tau2_level2 = res$sigma2[2],
    I2_total = i2s$I2_total,
    I2_level3 = i2s$I2_level3,
    I2_level2 = i2s$I2_level2,
    Q = res$QE,
    Q_p = res$QEp,
    robust_se = robust$SE[1],
    robust_p = robust$p_Satt[1]
  )
}

# ==================================================
# BASELINE: Current main model (for comparison)
# ==================================================
dat_base <- compute_es(raw)
res_base <- summarise_model("BASELINE (current)", dat_base)
cat("\n========== BASELINE (current k=18, m=46) ==========\n")
print(res_base)

# ==================================================
# ANALYSIS 1: Exclude González-García 2023
# ==================================================
raw_excl <- raw %>% filter(!grepl("Gonzalez-Garcia_2023", study_id))
dat_excl <- compute_es(raw_excl)
res_excl <- summarise_model("Exclude González-García 2023", dat_excl)
cat("\n========== ANALYSIS 1: Exclude González-García 2023 ==========\n")
print(res_excl)

# Show what changed
excl_detail <- dat_excl %>% 
  group_by(study_id) %>% 
  summarise(yi_bar = mean(yi), n = n(), .groups = "drop") %>%
  arrange(desc(yi_bar))
cat("\n--- Study-level effects after exclusion ---\n")
print(excl_detail)

# ==================================================
# ANALYSIS 2: Use CI-derived SD for González-García 2023
# ==================================================
# From Table 3 in paper:
# Priming 6h: Mean=36.07, 95%CI=[30.96, 41.18], n=14
#   CI half-width = 5.11, t(13, 0.025)=2.160
#   SD = 5.11 * sqrt(14) / 2.160 = 8.85
# Control 6h: Mean=36.21, 95%CI=[31.25, 41.18], n=14
#   CI half-width = 4.965
#   SD = 4.965 * sqrt(14) / 2.160 = 8.60

raw_ci <- raw %>%
  mutate(
    sd_priming = if_else(grepl("Gonzalez-Garcia_2023", study_id), 8.85, sd_priming),
    sd_control = if_else(grepl("Gonzalez-Garcia_2023", study_id), 8.60, sd_control)
  )

dat_ci <- compute_es(raw_ci)
res_ci <- summarise_model("GG2023 with CI-derived SD", dat_ci)
cat("\n========== ANALYSIS 2: GG2023 with CI-derived SD ==========\n")
print(res_ci)

# Show the specific effect for González-García 2023 in both versions
gg_base <- dat_base %>% filter(grepl("Gonzalez-Garcia_2023", study_id)) %>% 
  select(study_id, effect_id, yi, vi, es_method)
gg_ci <- dat_ci %>% filter(grepl("Gonzalez-Garcia_2023", study_id)) %>% 
  select(study_id, effect_id, yi, vi, es_method)

cat("\n--- González-García 2023: BASELINE ---\n")
print(gg_base)
cat("\n--- González-García 2023: CI-derived SD ---\n")
print(gg_ci)

# ==================================================
# Save all results
# ==================================================
all_results <- bind_rows(res_base, res_excl, res_ci)
write_csv(all_results, file.path(out_dir, "sensitivity_gg2023_results.csv"))

cat("\n========== COMPARISON TABLE ==========\n")
print(all_results %>% select(analysis, k_studies, m_effects, g, ci_lb, ci_ub, p, robust_p, pi_lb, pi_ub))
